# Supplementary material for: Asymmetric Biocatalytic Synthesis of 1‐Aryltetrahydro‐β‐carbolines Enabled by “Substrate Walking”
Source: Chemistry. 2020 Nov 3;26(69):16281–5. doi: 10.1002/chem.202004449 (PMC7756766; doi:10.1002/chem.202004449)
Supplement: Supplementary file 1 — Supplementary [file CHEM-26-16281-s001.pdb]

SSBOND   1 CYS A   89    CYS A  101			     1555   1555  2.05
ATOM      1  N   LYS A  32     110.142  23.979   8.124  1.00 23.81           N1+
ATOM      2  CA  LYS A  32     110.955  24.144   6.832  1.00 25.56           C  
ATOM      3  C   LYS A  32     110.888  23.071   5.703  1.00 25.36           C  
ATOM      4  O   LYS A  32     110.986  21.881   5.958  1.00 25.93           O  
ATOM      5  CB  LYS A  32     112.450  24.388   7.122  1.00 26.04           C  
ATOM      6  CG  LYS A  32     113.180  25.150   5.990  1.00 27.59           C  
ATOM      7  CD  LYS A  32     114.266  24.336   5.256  1.00 31.70           C  
ATOM      8  CE  LYS A  32     115.717  24.795   5.694  1.00 37.36           C  
ATOM      9  NZ  LYS A  32     116.628  25.372   4.623  1.00 32.91           N1+
ATOM     10  H1  LYS A  32     110.312  24.767   8.732  1.00 23.81           H  
ATOM     11  H2  LYS A  32     110.420  23.128   8.591  1.00 23.81           H  
ATOM     12  H3  LYS A  32     109.158  23.934   7.899  1.00 23.81           H  
ATOM     13  HA  LYS A  32     110.421  25.001   6.421  1.00 25.56           H  
ATOM     14  HB2 LYS A  32     112.533  24.970   8.040  1.00 26.04           H  
ATOM     15  HB3 LYS A  32     112.937  23.423   7.259  1.00 26.04           H  
ATOM     16  HG2 LYS A  32     112.436  25.461   5.257  1.00 27.59           H  
ATOM     17  HG3 LYS A  32     113.653  26.031   6.424  1.00 27.59           H  
ATOM     18  HD2 LYS A  32     114.155  24.483   4.182  1.00 31.70           H  
ATOM     19  HD3 LYS A  32     114.140  23.280   5.493  1.00 31.70           H  
ATOM     20  HE2 LYS A  32     116.220  23.925   6.116  1.00 37.36           H  
ATOM     21  HE3 LYS A  32     115.599  25.556   6.466  1.00 37.36           H  
ATOM     22  HZ1 LYS A  32     116.759  24.690   3.890  1.00 32.91           H  
ATOM     23  HZ2 LYS A  32     117.522  25.604   5.031  1.00 32.91           H  
ATOM     24  HZ3 LYS A  32     116.208  26.205   4.237  1.00 32.91           H  
ATOM     25  N   GLU A  33     110.791  23.494   4.442  1.00 24.81           N  
ATOM     26  CA  GLU A  33     110.539  22.528   3.368  1.00 23.80           C  
ATOM     27  C   GLU A  33     111.291  22.797   2.061  1.00 23.01           C  
ATOM     28  O   GLU A  33     111.279  23.919   1.528  1.00 22.34           O  
ATOM     29  CB  GLU A  33     109.032  22.412   3.123  1.00 23.77           C  
ATOM     30  CG  GLU A  33     108.619  21.510   1.975  1.00 24.03           C  
ATOM     31  CD  GLU A  33     107.116  21.540   1.738  1.00 31.36           C  
ATOM     32  OE1 GLU A  33     106.578  22.621   1.388  1.00 37.95           O  
ATOM     33  OE2 GLU A  33     106.457  20.484   1.896  1.00 29.42           O1-
ATOM     34  H   GLU A  33     110.891  24.476   4.228  1.00 24.81           H  
ATOM     35  HA  GLU A  33     110.941  21.578   3.720  1.00 23.80           H  
ATOM     36  HB2 GLU A  33     108.574  22.026   4.034  1.00 23.77           H  
ATOM     37  HB3 GLU A  33     108.648  23.411   2.918  1.00 23.77           H  
ATOM     38  HG2 GLU A  33     108.918  20.488   2.206  1.00 24.03           H  
ATOM     39  HG3 GLU A  33     109.125  21.841   1.068  1.00 24.03           H  
ATOM     40  N   ILE A  34     111.969  21.758   1.577  1.00 22.16           N  
ATOM     41  CA  ILE A  34     112.627  21.801   0.285  1.00 22.18           C  
ATOM     42  C   ILE A  34     111.725  21.011  -0.721  1.00 23.52           C  
ATOM     43  O   ILE A  34     111.235  19.914  -0.409  1.00 23.86           O  
ATOM     44  CB  ILE A  34     114.101  21.211   0.331  1.00 22.11           C  
ATOM     45  CG1 ILE A  34     115.016  21.836   1.400  1.00 11.99           C  
ATOM     46  CG2 ILE A  34     114.731  21.349  -1.025  1.00 21.99           C  
ATOM     47  H   ILE A  34     112.027  20.913   2.127  1.00 22.16           H  
ATOM     48  HA  ILE A  34     112.744  22.837  -0.032  1.00 22.18           H  
ATOM     49  HB  ILE A  34     113.998  20.164   0.617  1.00 22.11           H  
ATOM     50 HG11 ILE A  34     115.166  22.892   1.177  1.00 11.99           H  
ATOM     51 HG12 ILE A  34     115.978  21.324   1.399  1.00 11.99           H  
ATOM     52 HG13 ILE A  34     114.551  21.734   2.381  1.00 11.99           H  
ATOM     53 HG21 ILE A  34     114.819  22.405  -1.279  1.00 21.99           H  
ATOM     54 HG22 ILE A  34     114.110  20.847  -1.767  1.00 21.99           H  
ATOM     55 HG23 ILE A  34     115.722  20.894  -1.013  1.00 21.99           H  
ATOM     56  N   LEU A  35     111.492  21.578  -1.908  1.00 23.70           N  
ATOM     57  CA  LEU A  35     110.730  20.897  -2.953  1.00 23.84           C  
ATOM     58  C   LEU A  35     111.578  20.850  -4.211  1.00 23.89           C  
ATOM     59  O   LEU A  35     111.865  21.916  -4.785  1.00 24.62           O  
ATOM     60  CB  LEU A  35     109.486  21.687  -3.284  1.00 24.01           C  
ATOM     61  CG  LEU A  35     108.293  21.659  -2.351  1.00 25.83           C  
ATOM     62  CD1 LEU A  35     107.239  22.692  -2.846  1.00 25.39           C  
ATOM     63  CD2 LEU A  35     107.746  20.239  -2.273  1.00 24.41           C  
ATOM     64  H   LEU A  35     111.853  22.504  -2.089  1.00 23.70           H  
ATOM     65  HA  LEU A  35     110.463  19.899  -2.606  1.00 23.84           H  
ATOM     66  HB2 LEU A  35     109.791  22.730  -3.371  1.00 24.01           H  
ATOM     67  HB3 LEU A  35     109.135  21.329  -4.252  1.00 24.01           H  
ATOM     68  HG  LEU A  35     108.578  21.946  -1.339  1.00 25.83           H  
ATOM     69 HD11 LEU A  35     106.929  22.437  -3.859  1.00 25.39           H  
ATOM     70 HD12 LEU A  35     107.678  23.690  -2.840  1.00 25.39           H  
ATOM     71 HD13 LEU A  35     106.373  22.672  -2.185  1.00 25.39           H  
ATOM     72 HD21 LEU A  35     107.447  19.910  -3.268  1.00 24.41           H  
ATOM     73 HD22 LEU A  35     106.882  20.218  -1.609  1.00 24.41           H  
ATOM     74 HD23 LEU A  35     108.518  19.573  -1.886  1.00 24.41           H  
ATOM     75  N   ILE A  36     111.981  19.643  -4.639  1.00 22.90           N  
ATOM     76  CA  ILE A  36     112.832  19.467  -5.815  1.00 21.62           C  
ATOM     77  C   ILE A  36     111.909  18.880  -6.883  1.00 22.33           C  
ATOM     78  O   ILE A  36     111.471  17.759  -6.717  1.00 22.46           O  
ATOM     79  CB  ILE A  36     114.040  18.490  -5.531  1.00 20.91           C  
ATOM     80  CG1 ILE A  36     114.967  18.985  -4.433  1.00 14.08           C  
ATOM     81  CG2 ILE A  36     114.847  18.258  -6.787  1.00 21.36           C  
ATOM     82  H   ILE A  36     111.684  18.824  -4.128  1.00 22.90           H  
ATOM     83  HA  ILE A  36     113.283  20.411  -6.121  1.00 21.62           H  
ATOM     84  HB  ILE A  36     113.592  17.556  -5.190  1.00 20.91           H  
ATOM     85 HG11 ILE A  36     115.432  19.920  -4.744  1.00 14.08           H  
ATOM     86 HG12 ILE A  36     115.740  18.239  -4.247  1.00 14.08           H  
ATOM     87 HG13 ILE A  36     114.394  19.150  -3.521  1.00 14.08           H  
ATOM     88 HG21 ILE A  36     115.288  19.200  -7.115  1.00 21.36           H  
ATOM     89 HG22 ILE A  36     114.196  17.869  -7.570  1.00 21.36           H  
ATOM     90 HG23 ILE A  36     115.639  17.538  -6.582  1.00 21.36           H  
ATOM     91  N   GLU A  37     111.605  19.611  -7.963  1.00 22.97           N  
ATOM     92  CA  GLU A  37     110.790  19.038  -9.048  1.00 24.04           C  
ATOM     93  C   GLU A  37     111.581  17.976  -9.761  1.00 24.10           C  
ATOM     94  O   GLU A  37     112.724  18.209 -10.113  1.00 25.32           O  
ATOM     95  CB  GLU A  37     110.294  20.088 -10.065  1.00 24.18           C  
ATOM     96  CG  GLU A  37     111.370  20.838 -10.874  1.00 29.74           C  
ATOM     97  CD  GLU A  37     110.822  21.488 -12.164  1.00 38.18           C  
ATOM     98  OE1 GLU A  37     109.658  21.129 -12.554  1.00 38.49           O  
ATOM     99  OE2 GLU A  37     111.558  22.340 -12.785  1.00 31.39           O1-
ATOM    100  H   GLU A  37     111.937  20.562  -8.034  1.00 22.97           H  
ATOM    101  HA  GLU A  37     109.901  18.612  -8.583  1.00 24.04           H  
ATOM    102  HB2 GLU A  37     109.644  19.577 -10.776  1.00 24.18           H  
ATOM    103  HB3 GLU A  37     109.717  20.832  -9.515  1.00 24.18           H  
ATOM    104  HG2 GLU A  37     112.152  20.130 -11.148  1.00 29.74           H  
ATOM    105  HG3 GLU A  37     111.793  21.621 -10.245  1.00 29.74           H  
ATOM    106  N   ALA A  38     111.004  16.800  -9.949  1.00 23.75           N  
ATOM    107  CA  ALA A  38     111.700  15.731 -10.654  1.00 23.52           C  
ATOM    108  C   ALA A  38     110.990  15.412 -11.980  1.00 24.37           C  
ATOM    109  O   ALA A  38     109.823  15.793 -12.188  1.00 25.22           O  
ATOM    110  CB  ALA A  38     111.787  14.492  -9.771  1.00 22.53           C  
ATOM    111  H   ALA A  38     110.070  16.641  -9.600  1.00 23.75           H  
ATOM    112  HA  ALA A  38     112.713  16.061 -10.885  1.00 23.52           H  
ATOM    113  HB1 ALA A  38     110.782  14.147  -9.529  1.00 22.53           H  
ATOM    114  HB2 ALA A  38     112.318  14.738  -8.851  1.00 22.53           H  
ATOM    115  HB3 ALA A  38     112.324  13.705 -10.301  1.00 22.53           H  
ATOM    116  N   PRO A  39     111.668  14.722 -12.894  1.00 24.36           N  
ATOM    117  CA  PRO A  39     110.995  14.187 -14.067  1.00 23.75           C  
ATOM    118  C   PRO A  39     109.993  13.072 -13.681  1.00 24.27           C  
ATOM    119  O   PRO A  39     109.784  12.779 -12.488  1.00 24.25           O  
ATOM    120  CB  PRO A  39     112.159  13.665 -14.891  1.00 23.00           C  
ATOM    121  CG  PRO A  39     113.094  13.278 -13.898  1.00 22.86           C  
ATOM    122  CD  PRO A  39     113.108  14.421 -12.941  1.00 24.87           C  
ATOM    123  HA  PRO A  39     110.387  14.915 -14.604  1.00 23.75           H  
ATOM    124  HB2 PRO A  39     111.858  12.813 -15.501  1.00 23.00           H  
ATOM    125  HB3 PRO A  39     112.568  14.445 -15.533  1.00 23.00           H  
ATOM    126  HG2 PRO A  39     114.081  13.128 -14.335  1.00 22.86           H  
ATOM    127  HG3 PRO A  39     112.773  12.362 -13.401  1.00 22.86           H  
ATOM    128  HD2 PRO A  39     113.686  15.263 -13.322  1.00 24.87           H  
ATOM    129  HD3 PRO A  39     113.493  14.128 -11.964  1.00 24.87           H  
ATOM    130  N   SER A  40     109.367  12.477 -14.696  1.00 24.68           N  
ATOM    131  CA  SER A  40     108.207  11.647 -14.517  1.00 25.12           C  
ATOM    132  C   SER A  40     107.233  12.285 -13.499  1.00 25.36           C  
ATOM    133  O   SER A  40     106.924  13.475 -13.576  1.00 25.79           O  
ATOM    134  CB  SER A  40     108.629  10.234 -14.109  1.00 24.91           C  
ATOM    135  OG  SER A  40     107.509   9.355 -14.175  1.00 27.42           O  
ATOM    136  H   SER A  40     109.723  12.615 -15.631  1.00 24.68           H  
ATOM    137  HA  SER A  40     107.672  11.569 -15.463  1.00 25.12           H  
ATOM    138  HB2 SER A  40     109.015  10.252 -13.090  1.00 24.91           H  
ATOM    139  HB3 SER A  40     109.407   9.880 -14.785  1.00 24.91           H  
ATOM    140  HG  SER A  40     106.841   9.690 -13.572  1.00 27.42           H  
ATOM    141  N   TYR A  41     106.783  11.478 -12.550  1.00 24.91           N  
ATOM    142  CA  TYR A  41     105.852  11.864 -11.541  1.00 24.67           C  
ATOM    143  C   TYR A  41     106.031  10.850 -10.462  1.00 25.56           C  
ATOM    144  O   TYR A  41     106.689   9.804 -10.684  1.00 25.69           O  
ATOM    145  CB  TYR A  41     104.448  11.703 -12.060  1.00 24.34           C  
ATOM    146  CG  TYR A  41     103.383  12.440 -11.277  1.00 24.68           C  
ATOM    147  CD1 TYR A  41     103.375  13.834 -11.225  1.00 24.25           C  
ATOM    148  CD2 TYR A  41     102.374  11.750 -10.621  1.00 20.26           C  
ATOM    149  CE1 TYR A  41     102.428  14.485 -10.543  1.00 25.29           C  
ATOM    150  CE2 TYR A  41     101.396  12.399  -9.966  1.00 18.75           C  
ATOM    151  CZ  TYR A  41     101.431  13.763  -9.914  1.00 27.71           C  
ATOM    152  OH  TYR A  41     100.474  14.459  -9.209  1.00 36.52           O  
ATOM    153  H   TYR A  41     107.122  10.526 -12.540  1.00 24.91           H  
ATOM    154  HA  TYR A  41     106.008  12.894 -11.221  1.00 24.67           H  
ATOM    155  HB2 TYR A  41     104.424  12.067 -13.087  1.00 24.34           H  
ATOM    156  HB3 TYR A  41     104.203  10.641 -12.046  1.00 24.34           H  
ATOM    157  HD1 TYR A  41     104.142  14.393 -11.741  1.00 24.25           H  
ATOM    158  HD2 TYR A  41     102.374  10.670 -10.637  1.00 20.26           H  
ATOM    159  HE1 TYR A  41     102.441  15.563 -10.484  1.00 25.29           H  
ATOM    160  HE2 TYR A  41     100.597  11.851  -9.489  1.00 18.75           H  
ATOM    161  HH  TYR A  41      99.811  13.914  -8.778  1.00 36.52           H  
ATOM    162  N   ALA A  42     105.468  11.166  -9.291  1.00 25.82           N  
ATOM    163  CA  ALA A  42     105.430  10.266  -8.148  1.00 25.77           C  
ATOM    164  C   ALA A  42     106.770   9.636  -7.695  1.00 25.51           C  
ATOM    165  O   ALA A  42     106.878   8.405  -7.698  1.00 25.19           O  
ATOM    166  CB  ALA A  42     104.437   9.160  -8.434  1.00 26.18           C  
ATOM    167  H   ALA A  42     105.046  12.079  -9.195  1.00 25.82           H  
ATOM    168  HA  ALA A  42     105.141  10.903  -7.312  1.00 25.77           H  
ATOM    169  HB1 ALA A  42     104.788   8.566  -9.278  1.00 26.18           H  
ATOM    170  HB2 ALA A  42     103.467   9.596  -8.675  1.00 26.18           H  
ATOM    171  HB3 ALA A  42     104.341   8.522  -7.555  1.00 26.18           H  
ATOM    172  N   PRO A  43     107.746  10.430  -7.241  1.00 25.42           N  
ATOM    173  CA  PRO A  43     108.946   9.846  -6.649  1.00 25.71           C  
ATOM    174  C   PRO A  43     108.485   9.278  -5.324  1.00 26.93           C  
ATOM    175  O   PRO A  43     108.140  10.046  -4.417  1.00 28.04           O  
ATOM    176  CB  PRO A  43     109.874  11.041  -6.434  1.00 24.55           C  
ATOM    177  CG  PRO A  43     109.019  12.182  -6.321  1.00 24.96           C  
ATOM    178  CD  PRO A  43     107.769  11.900  -7.160  1.00 26.10           C  
ATOM    179  HA  PRO A  43     109.444   9.073  -7.234  1.00 25.71           H  
ATOM    180  HB2 PRO A  43     110.456  10.911  -5.522  1.00 24.55           H  
ATOM    181  HB3 PRO A  43     110.549  11.155  -7.282  1.00 24.55           H  
ATOM    182  HG2 PRO A  43     109.529  13.069  -6.698  1.00 24.96           H  
ATOM    183  HG3 PRO A  43     108.741  12.338  -5.279  1.00 24.96           H  
ATOM    184  HD2 PRO A  43     107.854  12.345  -8.151  1.00 26.10           H  
ATOM    185  HD3 PRO A  43     106.873  12.279  -6.667  1.00 26.10           H  
ATOM    186  N   ASN A  44     108.409   7.956  -5.208  1.00 27.20           N  
ATOM    187  CA  ASN A  44     107.791   7.396  -4.023  1.00 27.09           C  
ATOM    188  C   ASN A  44     108.740   6.641  -3.099  1.00 26.67           C  
ATOM    189  O   ASN A  44     108.331   6.197  -2.042  1.00 27.30           O  
ATOM    190  CB  ASN A  44     106.618   6.550  -4.431  1.00 27.26           C  
ATOM    191  CG  ASN A  44     107.048   5.270  -5.115  1.00 30.70           C  
ATOM    192  ND2 ASN A  44     106.325   4.146  -4.836  1.00 31.47           N  
ATOM    193  OD1 ASN A  44     108.023   5.277  -5.884  1.00 32.09           O  
ATOM    194  H   ASN A  44     108.775   7.354  -5.932  1.00 27.20           H  
ATOM    195  HA  ASN A  44     107.455   8.238  -3.418  1.00 27.09           H  
ATOM    196  HB2 ASN A  44     105.994   7.122  -5.117  1.00 27.26           H  
ATOM    197  HB3 ASN A  44     106.042   6.296  -3.541  1.00 27.26           H  
ATOM    198 HD21 ASN A  44     106.575   3.266  -5.263  1.00 31.47           H  
ATOM    199 HD22 ASN A  44     105.540   4.195  -4.203  1.00 31.47           H  
ATOM    200  N   SER A  45     110.011   6.526  -3.469  1.00 26.61           N  
ATOM    201  CA  SER A  45     111.024   5.900  -2.595  1.00 25.92           C  
ATOM    202  C   SER A  45     112.372   6.528  -2.828  1.00 25.36           C  
ATOM    203  O   SER A  45     112.610   7.154  -3.849  1.00 25.54           O  
ATOM    204  CB  SER A  45     111.107   4.364  -2.801  1.00 26.34           C  
ATOM    205  OG  SER A  45     111.559   4.002  -4.100  1.00 24.82           O  
ATOM    206  H   SER A  45     110.292   6.877  -4.373  1.00 26.61           H  
ATOM    207  HA  SER A  45     110.715   6.074  -1.564  1.00 25.92           H  
ATOM    208  HB2 SER A  45     110.115   3.939  -2.647  1.00 26.34           H  
ATOM    209  HB3 SER A  45     111.797   3.952  -2.065  1.00 26.34           H  
ATOM    210  HG  SER A  45     110.942   4.372  -4.736  1.00 24.82           H  
ATOM    211  N   PHE A  46     113.270   6.356  -1.878  1.00 25.12           N  
ATOM    212  CA  PHE A  46     114.580   6.968  -1.980  1.00 24.38           C  
ATOM    213  C   PHE A  46     115.593   5.994  -1.454  1.00 24.51           C  
ATOM    214  O   PHE A  46     115.254   5.132  -0.670  1.00 24.94           O  
ATOM    215  CB  PHE A  46     114.597   8.256  -1.156  1.00 24.18           C  
ATOM    216  CG  PHE A  46     113.583   9.232  -1.598  1.00 22.71           C  
ATOM    217  CD1 PHE A  46     113.810  10.020  -2.703  1.00 26.12           C  
ATOM    218  CD2 PHE A  46     112.370   9.315  -0.956  1.00 23.84           C  
ATOM    219  CE1 PHE A  46     112.848  10.888  -3.157  1.00 29.30           C  
ATOM    220  CE2 PHE A  46     111.389  10.172  -1.397  1.00 26.44           C  
ATOM    221  CZ  PHE A  46     111.624  10.964  -2.500  1.00 29.98           C  
ATOM    222  H   PHE A  46     113.043   5.792  -1.071  1.00 25.12           H  
ATOM    223  HA  PHE A  46     114.815   7.215  -3.015  1.00 24.38           H  
ATOM    224  HB2 PHE A  46     114.406   8.004  -0.113  1.00 24.18           H  
ATOM    225  HB3 PHE A  46     115.582   8.713  -1.245  1.00 24.18           H  
ATOM    226  HD1 PHE A  46     114.756   9.955  -3.219  1.00 26.12           H  
ATOM    227  HD2 PHE A  46     112.184   8.696  -0.090  1.00 23.84           H  
ATOM    228  HE1 PHE A  46     113.040  11.509  -4.020  1.00 29.30           H  
ATOM    229  HE2 PHE A  46     110.441  10.224  -0.882  1.00 26.44           H  
ATOM    230  HZ  PHE A  46     110.861  11.641  -2.853  1.00 29.98           H  
ATOM    231  N   THR A  47     116.830   6.137  -1.899  1.00 24.56           N  
ATOM    232  CA  THR A  47     117.988   5.456  -1.338  1.00 24.60           C  
ATOM    233  C   THR A  47     119.246   6.251  -1.701  1.00 24.85           C  
ATOM    234  O   THR A  47     119.220   7.144  -2.569  1.00 25.05           O  
ATOM    235  CB  THR A  47     118.082   4.006  -1.873  1.00 24.69           C  
ATOM    236  CG2 THR A  47     119.067   3.868  -3.041  1.00 24.93           C  
ATOM    237  OG1 THR A  47     118.706   3.186  -0.897  1.00 26.46           O  
ATOM    238  H   THR A  47     116.981   6.760  -2.680  1.00 24.56           H  
ATOM    239  HA  THR A  47     117.891   5.400  -0.254  1.00 24.60           H  
ATOM    240  HB  THR A  47     117.061   3.737  -2.145  1.00 24.69           H  
ATOM    241 HG21 THR A  47     120.066   4.149  -2.709  1.00 24.93           H  
ATOM    242 HG22 THR A  47     118.758   4.522  -3.856  1.00 24.93           H  
ATOM    243 HG23 THR A  47     119.077   2.835  -3.388  1.00 24.93           H  
ATOM    244  HG1 THR A  47     119.591   3.529  -0.752  1.00 26.46           H  
ATOM    245  N   PHE A  48     120.350   5.894  -1.052  1.00 25.12           N  
ATOM    246  CA  PHE A  48     121.570   6.683  -1.052  1.00 24.90           C  
ATOM    247  C   PHE A  48     122.745   5.773  -1.270  1.00 25.66           C  
ATOM    248  O   PHE A  48     122.711   4.614  -0.846  1.00 26.22           O  
ATOM    249  CB  PHE A  48     121.673   7.399   0.284  1.00 23.99           C  
ATOM    250  CG  PHE A  48     120.537   8.337   0.525  1.00 23.89           C  
ATOM    251  CD1 PHE A  48     120.598   9.638   0.082  1.00 19.26           C  
ATOM    252  CD2 PHE A  48     119.362   7.894   1.145  1.00 30.86           C  
ATOM    253  CE1 PHE A  48     119.536  10.501   0.287  1.00 26.43           C  
ATOM    254  CE2 PHE A  48     118.274   8.747   1.346  1.00 26.02           C  
ATOM    255  CZ  PHE A  48     118.354  10.049   0.913  1.00 27.37           C  
ATOM    256  H   PHE A  48     120.340   5.029  -0.531  1.00 25.12           H  
ATOM    257  HA  PHE A  48     121.559   7.422  -1.853  1.00 24.90           H  
ATOM    258  HB2 PHE A  48     121.684   6.653   1.079  1.00 23.99           H  
ATOM    259  HB3 PHE A  48     122.604   7.966   0.305  1.00 23.99           H  
ATOM    260  HD1 PHE A  48     121.482   9.989  -0.430  1.00 19.26           H  
ATOM    261  HD2 PHE A  48     119.295   6.868   1.476  1.00 30.86           H  
ATOM    262  HE1 PHE A  48     119.612  11.529  -0.035  1.00 26.43           H  
ATOM    263  HE2 PHE A  48     117.381   8.388   1.836  1.00 26.02           H  
ATOM    264  HZ  PHE A  48     117.520  10.721   1.050  1.00 27.37           H  
ATOM    265  N   ASP A  49     123.769   6.271  -1.959  1.00 26.40           N  
ATOM    266  CA  ASP A  49     124.999   5.487  -2.172  1.00 26.88           C  
ATOM    267  C   ASP A  49     126.088   5.973  -1.233  1.00 27.12           C  
ATOM    268  O   ASP A  49     125.853   6.916  -0.467  1.00 26.22           O  
ATOM    269  CB  ASP A  49     125.443   5.501  -3.646  1.00 26.73           C  
ATOM    270  CG  ASP A  49     126.030   6.813  -4.069  1.00 25.09           C  
ATOM    271  OD1 ASP A  49     126.540   7.549  -3.208  1.00 25.80           O  
ATOM    272  OD2 ASP A  49     126.022   7.192  -5.252  1.00 20.93           O1-
ATOM    273  H   ASP A  49     123.702   7.203  -2.343  1.00 26.40           H  
ATOM    274  HA  ASP A  49     124.791   4.443  -1.936  1.00 26.88           H  
ATOM    275  HB2 ASP A  49     124.576   5.291  -4.272  1.00 26.73           H  
ATOM    276  HB3 ASP A  49     126.192   4.723  -3.790  1.00 26.73           H  
ATOM    277  N   SER A  50     127.259   5.338  -1.260  1.00 28.31           N  
ATOM    278  CA  SER A  50     128.281   5.749  -0.268  1.00 29.77           C  
ATOM    279  C   SER A  50     128.949   7.085  -0.590  1.00 29.60           C  
ATOM    280  O   SER A  50     129.339   7.781   0.331  1.00 29.55           O  
ATOM    281  CB  SER A  50     129.279   4.648   0.132  1.00 29.51           C  
ATOM    282  OG  SER A  50     129.773   3.978  -1.018  1.00 34.19           O  
ATOM    283  H   SER A  50     127.443   4.605  -1.930  1.00 28.31           H  
ATOM    284  HA  SER A  50     127.701   5.922   0.639  1.00 29.77           H  
ATOM    285  HB2 SER A  50     128.777   3.928   0.778  1.00 29.51           H  
ATOM    286  HB3 SER A  50     130.113   5.099   0.670  1.00 29.51           H  
ATOM    287  HG  SER A  50     129.022   3.590  -1.473  1.00 34.19           H  
ATOM    288  N   THR A  51     129.044   7.449  -1.875  1.00 29.89           N  
ATOM    289  CA  THR A  51     129.416   8.811  -2.291  1.00 30.14           C  
ATOM    290  C   THR A  51     128.562   9.790  -1.517  1.00 30.17           C  
ATOM    291  O   THR A  51     128.965  10.917  -1.264  1.00 29.84           O  
ATOM    292  CB  THR A  51     129.116   9.047  -3.804  1.00 30.07           C  
ATOM    293  CG2 THR A  51     129.940  10.211  -4.377  1.00 31.07           C  
ATOM    294  OG1 THR A  51     129.519   7.917  -4.588  1.00 31.59           O  
ATOM    295  H   THR A  51     128.852   6.760  -2.589  1.00 29.89           H  
ATOM    296  HA  THR A  51     130.482   8.945  -2.106  1.00 30.14           H  
ATOM    297  HB  THR A  51     128.045   9.241  -3.857  1.00 30.07           H  
ATOM    298 HG21 THR A  51     131.002   9.975  -4.304  1.00 31.07           H  
ATOM    299 HG22 THR A  51     129.730  11.118  -3.811  1.00 31.07           H  
ATOM    300 HG23 THR A  51     129.673  10.365  -5.423  1.00 31.07           H  
ATOM    301  HG1 THR A  51     130.468   7.817  -4.487  1.00 31.59           H  
ATOM    302  N   ASN A  52     127.351   9.353  -1.191  1.00 30.91           N  
ATOM    303  CA  ASN A  52     126.411  10.140  -0.416  1.00 31.88           C  
ATOM    304  C   ASN A  52     126.352  11.598  -0.861  1.00 31.97           C  
ATOM    305  O   ASN A  52     126.514  12.526  -0.059  1.00 32.24           O  
ATOM    306  CB  ASN A  52     126.764  10.015   1.070  1.00 32.48           C  
ATOM    307  CG  ASN A  52     125.846  10.819   1.965  1.00 33.66           C  
ATOM    308  ND2 ASN A  52     126.452  11.443   2.969  1.00 31.26           N  
ATOM    309  OD1 ASN A  52     124.608  10.896   1.755  1.00 32.07           O  
ATOM    310  H   ASN A  52     127.072   8.432  -1.496  1.00 30.91           H  
ATOM    311  HA  ASN A  52     125.410   9.745  -0.587  1.00 31.88           H  
ATOM    312  HB2 ASN A  52     127.786  10.366   1.215  1.00 32.48           H  
ATOM    313  HB3 ASN A  52     126.696   8.965   1.356  1.00 32.48           H  
ATOM    314 HD21 ASN A  52     125.915  12.012   3.608  1.00 31.26           H  
ATOM    315 HD22 ASN A  52     127.450  11.348   3.094  1.00 31.26           H  
ATOM    316  N   LYS A  53     126.162  11.771  -2.164  1.00 32.09           N  
ATOM    317  CA  LYS A  53     125.959  13.067  -2.793  1.00 31.80           C  
ATOM    318  C   LYS A  53     124.829  12.736  -3.737  1.00 31.05           C  
ATOM    319  O   LYS A  53     124.930  11.757  -4.498  1.00 31.07           O  
ATOM    320  CB  LYS A  53     127.216  13.504  -3.549  1.00 31.97           C  
ATOM    321  CG  LYS A  53     126.972  14.538  -4.674  1.00 35.49           C  
ATOM    322  CD  LYS A  53     127.613  15.937  -4.359  1.00 40.01           C  
ATOM    323  CE  LYS A  53     129.177  15.893  -4.256  1.00 38.20           C  
ATOM    324  NZ  LYS A  53     129.872  16.354  -5.510  1.00 31.31           N1+
ATOM    325  H   LYS A  53     126.158  10.952  -2.755  1.00 32.09           H  
ATOM    326  HA  LYS A  53     125.748  13.889  -2.108  1.00 31.80           H  
ATOM    327  HB2 LYS A  53     127.908  13.942  -2.830  1.00 31.97           H  
ATOM    328  HB3 LYS A  53     127.668  12.618  -3.995  1.00 31.97           H  
ATOM    329  HG2 LYS A  53     127.405  14.156  -5.599  1.00 35.49           H  
ATOM    330  HG3 LYS A  53     125.897  14.667  -4.802  1.00 35.49           H  
ATOM    331  HD2 LYS A  53     127.214  16.295  -3.410  1.00 40.01           H  
ATOM    332  HD3 LYS A  53     127.338  16.631  -5.154  1.00 40.01           H  
ATOM    333  HE2 LYS A  53     129.481  14.867  -4.050  1.00 38.20           H  
ATOM    334  HE3 LYS A  53     129.487  16.536  -3.433  1.00 38.20           H  
ATOM    335  HZ1 LYS A  53     129.595  15.767  -6.284  1.00 31.31           H  
ATOM    336  HZ2 LYS A  53     130.872  16.293  -5.383  1.00 31.31           H  
ATOM    337  HZ3 LYS A  53     129.615  17.311  -5.705  1.00 31.31           H  
ATOM    338  N   GLY A  54     123.739  13.498  -3.631  1.00 30.23           N  
ATOM    339  CA  GLY A  54     122.523  13.229  -4.380  1.00 28.79           C  
ATOM    340  C   GLY A  54     121.760  12.063  -3.794  1.00 28.06           C  
ATOM    341  O   GLY A  54     122.015  11.665  -2.677  1.00 28.76           O  
ATOM    342  H   GLY A  54     123.760  14.292  -3.007  1.00 30.23           H  
ATOM    343  HA2 GLY A  54     121.889  14.115  -4.357  1.00 28.79           H  
ATOM    344  HA3 GLY A  54     122.786  12.998  -5.412  1.00 28.79           H  
ATOM    345  N   PHE A  55     120.832  11.503  -4.548  1.00 27.16           N  
ATOM    346  CA  PHE A  55     120.014  10.404  -4.057  1.00 26.62           C  
ATOM    347  C   PHE A  55     119.316   9.702  -5.221  1.00 26.66           C  
ATOM    348  O   PHE A  55     119.358  10.187  -6.364  1.00 27.08           O  
ATOM    349  CB  PHE A  55     118.994  10.908  -3.053  1.00 26.32           C  
ATOM    350  CG  PHE A  55     118.008  11.885  -3.620  1.00 25.73           C  
ATOM    351  CD1 PHE A  55     116.825  11.429  -4.239  1.00 24.09           C  
ATOM    352  CD2 PHE A  55     118.233  13.257  -3.504  1.00 21.89           C  
ATOM    353  CE1 PHE A  55     115.899  12.318  -4.739  1.00 25.00           C  
ATOM    354  CE2 PHE A  55     117.310  14.172  -4.014  1.00 21.72           C  
ATOM    355  CZ  PHE A  55     116.142  13.710  -4.631  1.00 24.66           C  
ATOM    356  H   PHE A  55     120.686  11.845  -5.487  1.00 27.16           H  
ATOM    357  HA  PHE A  55     120.663   9.685  -3.556  1.00 26.62           H  
ATOM    358  HB2 PHE A  55     118.443  10.051  -2.666  1.00 26.32           H  
ATOM    359  HB3 PHE A  55     119.528  11.395  -2.237  1.00 26.32           H  
ATOM    360  HD1 PHE A  55     116.643  10.368  -4.322  1.00 24.09           H  
ATOM    361  HD2 PHE A  55     119.128  13.614  -3.016  1.00 21.89           H  
ATOM    362  HE1 PHE A  55     114.996  11.957  -5.209  1.00 25.00           H  
ATOM    363  HE2 PHE A  55     117.497  15.233  -3.933  1.00 21.72           H  
ATOM    364  HZ  PHE A  55     115.425  14.415  -5.025  1.00 24.66           H  
ATOM    365  N   TYR A  56     118.690   8.565  -4.945  1.00 25.56           N  
ATOM    366  CA  TYR A  56     118.057   7.813  -6.004  1.00 25.22           C  
ATOM    367  C   TYR A  56     116.587   7.753  -5.686  1.00 25.92           C  
ATOM    368  O   TYR A  56     116.192   7.620  -4.510  1.00 26.51           O  
ATOM    369  CB  TYR A  56     118.609   6.404  -6.063  1.00 24.66           C  
ATOM    370  CG  TYR A  56     120.081   6.333  -6.341  1.00 24.71           C  
ATOM    371  CD1 TYR A  56     120.552   5.939  -7.591  1.00 21.29           C  
ATOM    372  CD2 TYR A  56     121.019   6.639  -5.352  1.00 25.39           C  
ATOM    373  CE1 TYR A  56     121.911   5.859  -7.853  1.00 17.17           C  
ATOM    374  CE2 TYR A  56     122.384   6.584  -5.624  1.00 21.81           C  
ATOM    375  CZ  TYR A  56     122.805   6.184  -6.869  1.00 19.19           C  
ATOM    376  OH  TYR A  56     124.132   6.094  -7.137  1.00 24.83           O  
ATOM    377  H   TYR A  56     118.656   8.225  -3.994  1.00 25.56           H  
ATOM    378  HA  TYR A  56     118.242   8.291  -6.966  1.00 25.22           H  
ATOM    379  HB2 TYR A  56     118.418   5.921  -5.104  1.00 24.66           H  
ATOM    380  HB3 TYR A  56     118.085   5.864  -6.852  1.00 24.66           H  
ATOM    381  HD1 TYR A  56     119.846   5.691  -8.370  1.00 21.29           H  
ATOM    382  HD2 TYR A  56     120.682   6.921  -4.366  1.00 25.39           H  
ATOM    383  HE1 TYR A  56     122.261   5.543  -8.825  1.00 17.17           H  
ATOM    384  HE2 TYR A  56     123.103   6.853  -4.865  1.00 21.81           H  
ATOM    385  HH  TYR A  56     124.710   6.326  -6.407  1.00 24.83           H  
ATOM    386  N   THR A  57     115.756   7.858  -6.714  1.00 25.56           N  
ATOM    387  CA  THR A  57     114.331   7.798  -6.472  1.00 25.48           C  
ATOM    388  C   THR A  57     113.645   7.077  -7.600  1.00 25.61           C  
ATOM    389  O   THR A  57     114.166   7.044  -8.722  1.00 25.94           O  
ATOM    390  CB  THR A  57     113.746   9.220  -6.183  1.00 25.75           C  
ATOM    391  CG2 THR A  57     113.803  10.162  -7.394  1.00 24.91           C  
ATOM    392  OG1 THR A  57     112.357   9.118  -5.878  1.00 27.28           O  
ATOM    393  H   THR A  57     116.112   7.978  -7.651  1.00 25.56           H  
ATOM    394  HA  THR A  57     114.140   7.218  -5.569  1.00 25.48           H  
ATOM    395  HB  THR A  57     114.351   9.614  -5.367  1.00 25.75           H  
ATOM    396 HG21 THR A  57     113.194   9.754  -8.200  1.00 24.91           H  
ATOM    397 HG22 THR A  57     114.835  10.258  -7.731  1.00 24.91           H  
ATOM    398 HG23 THR A  57     113.421  11.142  -7.110  1.00 24.91           H  
ATOM    399  HG1 THR A  57     111.915   8.764  -6.653  1.00 27.28           H  
ATOM    400  N   SER A  58     112.511   6.464  -7.272  1.00 25.54           N  
ATOM    401  CA  SER A  58     111.714   5.713  -8.226  1.00 26.08           C  
ATOM    402  C   SER A  58     110.413   6.462  -8.601  1.00 26.98           C  
ATOM    403  O   SER A  58     109.666   6.925  -7.733  1.00 27.32           O  
ATOM    404  CB  SER A  58     111.379   4.324  -7.692  1.00 25.57           C  
ATOM    405  OG  SER A  58     110.700   4.416  -6.462  1.00 23.48           O  
ATOM    406  H   SER A  58     112.190   6.523  -6.316  1.00 25.54           H  
ATOM    407  HA  SER A  58     112.317   5.606  -9.128  1.00 26.08           H  
ATOM    408  HB2 SER A  58     112.302   3.762  -7.550  1.00 25.57           H  
ATOM    409  HB3 SER A  58     110.746   3.806  -8.413  1.00 25.57           H  
ATOM    410  HG  SER A  58     111.276   4.874  -5.846  1.00 23.48           H  
ATOM    411  N   VAL A  59     110.135   6.526  -9.905  1.00 27.07           N  
ATOM    412  CA  VAL A  59     109.088   7.381 -10.444  1.00 26.27           C  
ATOM    413  C   VAL A  59     108.120   6.599 -11.325  1.00 25.68           C  
ATOM    414  O   VAL A  59     108.360   5.447 -11.639  1.00 25.73           O  
ATOM    415  CB  VAL A  59     109.745   8.523 -11.186  1.00 26.49           C  
ATOM    416  CG1 VAL A  59     110.330   9.433 -10.174  1.00 27.11           C  
ATOM    417  CG2 VAL A  59     110.869   8.004 -12.094  1.00 23.39           C  
ATOM    418  H   VAL A  59     110.673   5.958 -10.544  1.00 27.07           H  
ATOM    419  HA  VAL A  59     108.483   7.783  -9.631  1.00 26.27           H  
ATOM    420  HB  VAL A  59     109.008   9.033 -11.806  1.00 26.49           H  
ATOM    421 HG11 VAL A  59     111.060   8.889  -9.575  1.00 27.11           H  
ATOM    422 HG12 VAL A  59     109.540   9.813  -9.527  1.00 27.11           H  
ATOM    423 HG13 VAL A  59     110.821  10.267 -10.676  1.00 27.11           H  
ATOM    424 HG21 VAL A  59     111.616   7.490 -11.489  1.00 23.39           H  
ATOM    425 HG22 VAL A  59     111.334   8.843 -12.612  1.00 23.39           H  
ATOM    426 HG23 VAL A  59     110.454   7.310 -12.825  1.00 23.39           H  
ATOM    427  N   GLN A  60     107.045   7.250 -11.717  1.00 25.15           N  
ATOM    428  CA  GLN A  60     105.910   6.598 -12.342  1.00 25.16           C  
ATOM    429  C   GLN A  60     106.230   5.899 -13.640  1.00 25.46           C  
ATOM    430  O   GLN A  60     105.548   4.923 -13.991  1.00 26.34           O  
ATOM    431  CB  GLN A  60     104.811   7.631 -12.613  1.00 24.73           C  
ATOM    432  CG  GLN A  60     103.455   7.056 -12.699  1.00 26.18           C  
ATOM    433  CD  GLN A  60     103.006   6.428 -11.406  1.00 34.38           C  
ATOM    434  NE2 GLN A  60     102.467   5.183 -11.467  1.00 31.73           N  
ATOM    435  OE1 GLN A  60     103.134   7.061 -10.346  1.00 37.80           O  
ATOM    436  H   GLN A  60     107.009   8.249 -11.576  1.00 25.15           H  
ATOM    437  HA  GLN A  60     105.588   5.831 -11.638  1.00 25.16           H  
ATOM    438  HB2 GLN A  60     104.822   8.363 -11.806  1.00 24.73           H  
ATOM    439  HB3 GLN A  60     105.033   8.128 -13.557  1.00 24.73           H  
ATOM    440  HG2 GLN A  60     103.449   6.293 -13.478  1.00 26.18           H  
ATOM    441  HG3 GLN A  60     102.756   7.850 -12.962  1.00 26.18           H  
ATOM    442 HE21 GLN A  60     102.148   4.729 -10.623  1.00 31.73           H  
ATOM    443 HE22 GLN A  60     102.386   4.711 -12.356  1.00 31.73           H  
ATOM    444  N   ASP A  61     107.229   6.393 -14.376  1.00 24.87           N  
ATOM    445  CA  ASP A  61     107.466   5.874 -15.709  1.00 24.40           C  
ATOM    446  C   ASP A  61     108.381   4.670 -15.705  1.00 24.97           C  
ATOM    447  O   ASP A  61     108.889   4.305 -16.739  1.00 26.64           O  
ATOM    448  CB  ASP A  61     107.915   6.978 -16.688  1.00 24.18           C  
ATOM    449  CG  ASP A  61     109.375   7.496 -16.451  1.00 25.41           C  
ATOM    450  OD1 ASP A  61     110.198   6.923 -15.696  1.00 25.64           O  
ATOM    451  OD2 ASP A  61     109.797   8.514 -17.031  1.00 23.97           O1-
ATOM    452  H   ASP A  61     107.817   7.126 -14.005  1.00 24.87           H  
ATOM    453  HA  ASP A  61     106.509   5.511 -16.084  1.00 24.40           H  
ATOM    454  HB2 ASP A  61     107.233   7.822 -16.587  1.00 24.18           H  
ATOM    455  HB3 ASP A  61     107.854   6.581 -17.701  1.00 24.18           H  
ATOM    456  N   GLY A  62     108.595   4.046 -14.553  1.00 24.78           N  
ATOM    457  CA  GLY A  62     109.394   2.846 -14.460  1.00 24.17           C  
ATOM    458  C   GLY A  62     110.874   3.101 -14.223  1.00 24.82           C  
ATOM    459  O   GLY A  62     111.589   2.201 -13.783  1.00 25.96           O  
ATOM    460  H   GLY A  62     108.184   4.424 -13.711  1.00 24.78           H  
ATOM    461  HA2 GLY A  62     109.014   2.245 -13.634  1.00 24.17           H  
ATOM    462  HA3 GLY A  62     109.287   2.291 -15.392  1.00 24.17           H  
ATOM    463  N   ARG A  63     111.374   4.292 -14.524  1.00 24.33           N  
ATOM    464  CA  ARG A  63     112.773   4.592 -14.242  1.00 24.91           C  
ATOM    465  C   ARG A  63     113.100   4.604 -12.745  1.00 25.39           C  
ATOM    466  O   ARG A  63     112.217   4.808 -11.903  1.00 26.95           O  
ATOM    467  CB  ARG A  63     113.128   5.973 -14.784  1.00 25.81           C  
ATOM    468  CG  ARG A  63     113.465   6.028 -16.272  1.00 27.58           C  
ATOM    469  CD  ARG A  63     113.773   7.413 -16.811  1.00 24.35           C  
ATOM    470  NE  ARG A  63     112.733   8.417 -16.576  1.00 19.31           N  
ATOM    471  CZ  ARG A  63     112.912   9.721 -16.799  1.00 18.83           C  
ATOM    472  NH1 ARG A  63     114.066  10.174 -17.263  1.00 18.67           N  
ATOM    473  NH2 ARG A  63     111.938  10.582 -16.582  1.00 22.53           N1+
ATOM    474  H   ARG A  63     110.784   4.993 -14.950  1.00 24.33           H  
ATOM    475  HA  ARG A  63     113.348   3.800 -14.722  1.00 24.91           H  
ATOM    476  HB2 ARG A  63     112.278   6.632 -14.608  1.00 25.81           H  
ATOM    477  HB3 ARG A  63     113.992   6.339 -14.230  1.00 25.81           H  
ATOM    478  HG2 ARG A  63     112.614   5.631 -16.826  1.00 27.58           H  
ATOM    479  HG3 ARG A  63     114.337   5.397 -16.444  1.00 27.58           H  
ATOM    480  HD2 ARG A  63     113.925   7.330 -17.887  1.00 24.35           H  
ATOM    481  HD3 ARG A  63     114.692   7.762 -16.340  1.00 24.35           H  
ATOM    482  HE  ARG A  63     111.837   8.108 -16.228  1.00 19.31           H  
ATOM    483 HH11 ARG A  63     114.186  11.161 -17.443  1.00 18.67           H  
ATOM    484 HH12 ARG A  63     114.827   9.533 -17.437  1.00 18.67           H  
ATOM    485 HH21 ARG A  63     111.044  10.258 -16.243  1.00 22.53           H  
ATOM    486 HH22 ARG A  63     112.086  11.566 -16.755  1.00 22.53           H  
ATOM    487  N   VAL A  64     114.369   4.385 -12.419  1.00 25.12           N  
ATOM    488  CA  VAL A  64     114.951   4.733 -11.114  1.00 24.75           C  
ATOM    489  C   VAL A  64     115.970   5.800 -11.466  1.00 24.97           C  
ATOM    490  O   VAL A  64     116.953   5.510 -12.177  1.00 25.29           O  
ATOM    491  CB  VAL A  64     115.709   3.563 -10.475  1.00 24.43           C  
ATOM    492  CG1 VAL A  64     116.672   4.059  -9.423  1.00 23.52           C  
ATOM    493  CG2 VAL A  64     114.736   2.539  -9.880  1.00 24.92           C  
ATOM    494  H   VAL A  64     114.969   3.954 -13.108  1.00 25.12           H  
ATOM    495  HA  VAL A  64     114.176   5.031 -10.407  1.00 24.75           H  
ATOM    496  HB  VAL A  64     116.284   3.067 -11.257  1.00 24.43           H  
ATOM    497 HG11 VAL A  64     116.117   4.559  -8.629  1.00 23.52           H  
ATOM    498 HG12 VAL A  64     117.373   4.761  -9.874  1.00 23.52           H  
ATOM    499 HG13 VAL A  64     117.221   3.215  -9.006  1.00 23.52           H  
ATOM    500 HG21 VAL A  64     114.148   3.011  -9.093  1.00 24.92           H  
ATOM    501 HG22 VAL A  64     115.298   1.704  -9.462  1.00 24.92           H  
ATOM    502 HG23 VAL A  64     114.070   2.173 -10.662  1.00 24.92           H  
ATOM    503  N   ILE A  65     115.710   7.032 -11.037  1.00 24.53           N  
ATOM    504  CA  ILE A  65     116.518   8.162 -11.488  1.00 24.44           C  
ATOM    505  C   ILE A  65     117.428   8.639 -10.398  1.00 24.99           C  
ATOM    506  O   ILE A  65     117.180   8.341  -9.220  1.00 26.24           O  
ATOM    507  CB  ILE A  65     115.654   9.342 -12.095  1.00 24.62           C  
ATOM    508  CG1 ILE A  65     114.726  10.059 -11.080  1.00 19.92           C  
ATOM    509  CG2 ILE A  65     114.930   8.817 -13.308  1.00 24.93           C  
ATOM    510  H   ILE A  65     114.947   7.187 -10.394  1.00 24.53           H  
ATOM    511  HA  ILE A  65     117.136   7.798 -12.309  1.00 24.44           H  
ATOM    512  HB  ILE A  65     116.331  10.144 -12.391  1.00 24.62           H  
ATOM    513 HG11 ILE A  65     113.988   9.353 -10.701  1.00 19.92           H  
ATOM    514 HG12 ILE A  65     114.217  10.886 -11.575  1.00 19.92           H  
ATOM    515 HG13 ILE A  65     115.321  10.442 -10.251  1.00 19.92           H  
ATOM    516 HG21 ILE A  65     114.254   8.016 -13.009  1.00 24.93           H  
ATOM    517 HG22 ILE A  65     115.655   8.432 -14.025  1.00 24.93           H  
ATOM    518 HG23 ILE A  65     114.358   9.623 -13.767  1.00 24.93           H  
ATOM    519  N   LYS A  66     118.468   9.379 -10.782  1.00 24.34           N  
ATOM    520  CA  LYS A  66     119.471   9.862  -9.830  1.00 24.07           C  
ATOM    521  C   LYS A  66     119.619  11.379  -9.781  1.00 24.15           C  
ATOM    522  O   LYS A  66     120.039  12.017 -10.757  1.00 24.02           O  
ATOM    523  CB  LYS A  66     120.838   9.233 -10.073  1.00 23.28           C  
ATOM    524  CG  LYS A  66     121.622   9.206  -8.817  1.00 23.63           C  
ATOM    525  CD  LYS A  66     123.067   9.394  -9.037  1.00 26.16           C  
ATOM    526  CE  LYS A  66     123.675   9.964  -7.767  1.00 29.21           C  
ATOM    527  NZ  LYS A  66     125.140  10.270  -7.946  1.00 30.07           N1+
ATOM    528  H   LYS A  66     118.568   9.614 -11.759  1.00 24.34           H  
ATOM    529  HA  LYS A  66     119.085   9.547  -8.860  1.00 24.07           H  
ATOM    530  HB2 LYS A  66     120.705   8.214 -10.436  1.00 23.28           H  
ATOM    531  HB3 LYS A  66     121.375   9.818 -10.820  1.00 23.28           H  
ATOM    532  HG2 LYS A  66     121.263  10.003  -8.166  1.00 23.63           H  
ATOM    533  HG3 LYS A  66     121.467   8.243  -8.331  1.00 23.63           H  
ATOM    534  HD2 LYS A  66     123.227  10.086  -9.864  1.00 26.16           H  
ATOM    535  HD3 LYS A  66     123.532   8.436  -9.270  1.00 26.16           H  
ATOM    536  HE2 LYS A  66     123.560   9.238  -6.962  1.00 29.21           H  
ATOM    537  HE3 LYS A  66     123.151  10.883  -7.504  1.00 29.21           H  
ATOM    538  HZ1 LYS A  66     125.633   9.423  -8.190  1.00 30.07           H  
ATOM    539  HZ2 LYS A  66     125.514  10.642  -7.085  1.00 30.07           H  
ATOM    540  HZ3 LYS A  66     125.254  10.950  -8.684  1.00 30.07           H  
ATOM    541  N   TYR A  67     119.281  11.952  -8.631  1.00 23.76           N  
ATOM    542  CA  TYR A  67     119.501  13.347  -8.431  1.00 23.61           C  
ATOM    543  C   TYR A  67     120.993  13.501  -8.211  1.00 25.03           C  
ATOM    544  O   TYR A  67     121.588  12.739  -7.441  1.00 25.79           O  
ATOM    545  CB  TYR A  67     118.734  13.792  -7.218  1.00 22.55           C  
ATOM    546  CG  TYR A  67     118.789  15.276  -6.994  1.00 22.02           C  
ATOM    547  CD1 TYR A  67     118.339  16.170  -7.956  1.00 21.12           C  
ATOM    548  CD2 TYR A  67     119.286  15.789  -5.821  1.00 21.26           C  
ATOM    549  CE1 TYR A  67     118.392  17.544  -7.740  1.00 19.69           C  
ATOM    550  CE2 TYR A  67     119.328  17.140  -5.599  1.00 24.19           C  
ATOM    551  CZ  TYR A  67     118.890  18.012  -6.560  1.00 20.12           C  
ATOM    552  OH  TYR A  67     118.951  19.346  -6.298  1.00 19.20           O  
ATOM    553  H   TYR A  67     118.867  11.398  -7.895  1.00 23.76           H  
ATOM    554  HA  TYR A  67     119.169  13.951  -9.276  1.00 23.61           H  
ATOM    555  HB2 TYR A  67     117.691  13.499  -7.341  1.00 22.55           H  
ATOM    556  HB3 TYR A  67     119.151  13.294  -6.343  1.00 22.55           H  
ATOM    557  HD1 TYR A  67     117.941  15.793  -8.887  1.00 21.12           H  
ATOM    558  HD2 TYR A  67     119.650  15.115  -5.060  1.00 21.26           H  
ATOM    559  HE1 TYR A  67     118.043  18.231  -8.497  1.00 19.69           H  
ATOM    560  HE2 TYR A  67     119.708  17.519  -4.662  1.00 24.19           H  
ATOM    561  HH  TYR A  67     119.306  19.574  -5.436  1.00 19.20           H  
ATOM    562  N   GLU A  68     121.615  14.458  -8.892  1.00 25.82           N  
ATOM    563  CA  GLU A  68     123.016  14.779  -8.611  1.00 26.65           C  
ATOM    564  C   GLU A  68     123.199  16.056  -7.818  1.00 27.15           C  
ATOM    565  O   GLU A  68     124.329  16.411  -7.527  1.00 27.68           O  
ATOM    566  CB  GLU A  68     123.868  14.860  -9.880  1.00 26.66           C  
ATOM    567  CG  GLU A  68     123.455  13.849 -10.926  1.00 28.37           C  
ATOM    568  CD  GLU A  68     124.534  12.859 -11.277  1.00 29.01           C  
ATOM    569  OE1 GLU A  68     125.169  13.049 -12.332  1.00 32.87           O  
ATOM    570  OE2 GLU A  68     124.729  11.884 -10.528  1.00 27.72           O1-
ATOM    571  H   GLU A  68     121.118  14.968  -9.608  1.00 25.82           H  
ATOM    572  HA  GLU A  68     123.360  13.945  -7.999  1.00 26.65           H  
ATOM    573  HB2 GLU A  68     123.769  15.860 -10.303  1.00 26.66           H  
ATOM    574  HB3 GLU A  68     124.909  14.680  -9.613  1.00 26.66           H  
ATOM    575  HG2 GLU A  68     123.175  14.387 -11.832  1.00 28.37           H  
ATOM    576  HG3 GLU A  68     122.593  13.298 -10.549  1.00 28.37           H  
ATOM    577  N   GLY A  69     122.109  16.731  -7.444  1.00 27.65           N  
ATOM    578  CA  GLY A  69     122.206  18.061  -6.846  1.00 28.36           C  
ATOM    579  C   GLY A  69     121.929  19.247  -7.797  1.00 29.58           C  
ATOM    580  O   GLY A  69     121.926  19.147  -9.055  1.00 30.81           O  
ATOM    581  H   GLY A  69     121.199  16.314  -7.577  1.00 27.65           H  
ATOM    582  HA2 GLY A  69     121.488  18.113  -6.028  1.00 28.36           H  
ATOM    583  HA3 GLY A  69     123.215  18.177  -6.451  1.00 28.36           H  
ATOM    584  N   PRO A  70     121.746  20.398  -7.173  1.00 29.13           N  
ATOM    585  CA  PRO A  70     121.217  21.631  -7.789  1.00 29.25           C  
ATOM    586  C   PRO A  70     121.732  22.054  -9.189  1.00 30.21           C  
ATOM    587  O   PRO A  70     121.013  22.282 -10.175  1.00 30.48           O  
ATOM    588  CB  PRO A  70     121.641  22.677  -6.774  1.00 29.05           C  
ATOM    589  CG  PRO A  70     122.508  21.921  -5.755  1.00 28.79           C  
ATOM    590  CD  PRO A  70     122.035  20.548  -5.735  1.00 28.89           C  
ATOM    591  HA  PRO A  70     120.155  21.492  -7.989  1.00 29.25           H  
ATOM    592  HB2 PRO A  70     122.218  23.466  -7.256  1.00 29.05           H  
ATOM    593  HB3 PRO A  70     120.769  23.112  -6.286  1.00 29.05           H  
ATOM    594  HG2 PRO A  70     122.401  22.369  -4.767  1.00 28.79           H  
ATOM    595  HG3 PRO A  70     123.555  21.952  -6.057  1.00 28.79           H  
ATOM    596  HD2 PRO A  70     121.142  20.430  -5.122  1.00 28.89           H  
ATOM    597  HD3 PRO A  70     122.803  19.853  -5.395  1.00 28.89           H  
ATOM    598  N   ASN A  71     123.024  22.273  -9.215  1.00 31.43           N  
ATOM    599  CA  ASN A  71     123.828  22.216 -10.429  1.00 32.93           C  
ATOM    600  C   ASN A  71     123.144  21.407 -11.560  1.00 32.25           C  
ATOM    601  O   ASN A  71     122.703  21.977 -12.572  1.00 32.25           O  
ATOM    602  CB  ASN A  71     125.222  21.566 -10.047  1.00 33.70           C  
ATOM    603  CG  ASN A  71     125.069  20.294  -9.041  1.00 36.87           C  
ATOM    604  ND2 ASN A  71     125.173  19.079  -9.601  1.00 38.51           N  
ATOM    605  OD1 ASN A  71     124.836  20.441  -7.812  1.00 33.10           O  
ATOM    606  H   ASN A  71     123.488  22.493  -8.345  1.00 31.43           H  
ATOM    607  HA  ASN A  71     123.956  23.226 -10.818  1.00 32.93           H  
ATOM    608  HB2 ASN A  71     125.838  22.323  -9.561  1.00 33.70           H  
ATOM    609  HB3 ASN A  71     125.712  21.231 -10.961  1.00 33.70           H  
ATOM    610 HD21 ASN A  71     125.064  18.250  -9.034  1.00 38.51           H  
ATOM    611 HD22 ASN A  71     125.361  18.993 -10.590  1.00 38.51           H  
ATOM    612  N   SER A  72     123.041  20.089 -11.343  1.00 31.77           N  
ATOM    613  CA  SER A  72     122.977  19.121 -12.448  1.00 32.21           C  
ATOM    614  C   SER A  72     121.643  18.417 -12.610  1.00 31.35           C  
ATOM    615  O   SER A  72     121.431  17.696 -13.593  1.00 31.83           O  
ATOM    616  CB  SER A  72     124.094  18.055 -12.338  1.00 33.05           C  
ATOM    617  OG  SER A  72     125.145  18.288 -13.287  1.00 34.93           O  
ATOM    618  H   SER A  72     123.006  19.750 -10.392  1.00 31.77           H  
ATOM    619  HA  SER A  72     123.119  19.735 -13.337  1.00 32.21           H  
ATOM    620  HB2 SER A  72     123.663  17.071 -12.523  1.00 33.05           H  
ATOM    621  HB3 SER A  72     124.513  18.085 -11.332  1.00 33.05           H  
ATOM    622  HG  SER A  72     124.756  18.258 -14.164  1.00 34.93           H  
ATOM    623  N   GLY A  73     120.749  18.601 -11.653  1.00 29.67           N  
ATOM    624  CA  GLY A  73     119.465  17.948 -11.752  1.00 28.49           C  
ATOM    625  C   GLY A  73     119.579  16.435 -11.828  1.00 27.59           C  
ATOM    626  O   GLY A  73     120.561  15.851 -11.372  1.00 27.41           O  
ATOM    627  H   GLY A  73     120.962  19.192 -10.862  1.00 29.67           H  
ATOM    628  HA2 GLY A  73     118.873  18.209 -10.875  1.00 28.49           H  
ATOM    629  HA3 GLY A  73     118.961  18.305 -12.650  1.00 28.49           H  
ATOM    630  N   PHE A  74     118.559  15.806 -12.408  1.00 27.11           N  
ATOM    631  CA  PHE A  74     118.424  14.345 -12.447  1.00 25.52           C  
ATOM    632  C   PHE A  74     119.031  13.731 -13.698  1.00 25.34           C  
ATOM    633  O   PHE A  74     119.232  14.404 -14.723  1.00 25.27           O  
ATOM    634  CB  PHE A  74     116.961  13.962 -12.347  1.00 24.37           C  
ATOM    635  CG  PHE A  74     116.329  14.377 -11.060  1.00 24.59           C  
ATOM    636  CD1 PHE A  74     115.801  15.650 -10.902  1.00 28.60           C  
ATOM    637  CD2 PHE A  74     116.250  13.493  -9.996  1.00 24.24           C  
ATOM    638  CE1 PHE A  74     115.205  16.034  -9.692  1.00 27.97           C  
ATOM    639  CE2 PHE A  74     115.654  13.857  -8.804  1.00 22.60           C  
ATOM    640  CZ  PHE A  74     115.144  15.138  -8.649  1.00 27.27           C  
ATOM    641  H   PHE A  74     117.839  16.364 -12.845  1.00 27.11           H  
ATOM    642  HA  PHE A  74     118.977  13.950 -11.595  1.00 25.52           H  
ATOM    643  HB2 PHE A  74     116.422  14.438 -13.166  1.00 24.37           H  
ATOM    644  HB3 PHE A  74     116.880  12.879 -12.439  1.00 24.37           H  
ATOM    645  HD1 PHE A  74     115.849  16.353 -11.720  1.00 28.60           H  
ATOM    646  HD2 PHE A  74     116.662  12.500 -10.101  1.00 24.24           H  
ATOM    647  HE1 PHE A  74     114.796  17.027  -9.579  1.00 27.97           H  
ATOM    648  HE2 PHE A  74     115.585  13.146  -7.994  1.00 22.60           H  
ATOM    649  HZ  PHE A  74     114.699  15.432  -7.710  1.00 27.27           H  
ATOM    650  N   VAL A  75     119.368  12.455 -13.595  1.00 24.95           N  
ATOM    651  CA  VAL A  75     119.746  11.677 -14.768  1.00 24.66           C  
ATOM    652  C   VAL A  75     119.157  10.293 -14.595  1.00 24.71           C  
ATOM    653  O   VAL A  75     118.893   9.888 -13.483  1.00 25.40           O  
ATOM    654  CB  VAL A  75     121.303  11.601 -14.996  1.00 24.80           C  
ATOM    655  CG1 VAL A  75     121.907  12.985 -15.245  1.00 23.80           C  
ATOM    656  CG2 VAL A  75     122.002  10.868 -13.872  1.00 22.21           C  
ATOM    657  H   VAL A  75     119.363  12.013 -12.687  1.00 24.95           H  
ATOM    658  HA  VAL A  75     119.355  12.170 -15.658  1.00 24.66           H  
ATOM    659  HB  VAL A  75     121.467  11.016 -15.901  1.00 24.80           H  
ATOM    660 HG11 VAL A  75     121.765  13.608 -14.362  1.00 23.80           H  
ATOM    661 HG12 VAL A  75     121.413  13.449 -16.099  1.00 23.80           H  
ATOM    662 HG13 VAL A  75     122.972  12.885 -15.452  1.00 23.80           H  
ATOM    663 HG21 VAL A  75     121.866  11.417 -12.940  1.00 22.21           H  
ATOM    664 HG22 VAL A  75     123.066  10.790 -14.095  1.00 22.21           H  
ATOM    665 HG23 VAL A  75     121.578   9.869 -13.771  1.00 22.21           H  
ATOM    666  N   ASP A  76     118.936   9.577 -15.686  1.00 24.62           N  
ATOM    667  CA  ASP A  76     118.601   8.158 -15.607  1.00 24.49           C  
ATOM    668  C   ASP A  76     119.681   7.362 -14.872  1.00 23.88           C  
ATOM    669  O   ASP A  76     120.852   7.695 -14.938  1.00 23.53           O  
ATOM    670  CB  ASP A  76     118.451   7.580 -17.014  1.00 24.60           C  
ATOM    671  CG  ASP A  76     117.157   7.974 -17.663  1.00 25.23           C  
ATOM    672  OD1 ASP A  76     116.567   9.009 -17.267  1.00 25.07           O  
ATOM    673  OD2 ASP A  76     116.661   7.305 -18.587  1.00 28.31           O1-
ATOM    674  H   ASP A  76     119.000  10.021 -16.591  1.00 24.62           H  
ATOM    675  HA  ASP A  76     117.665   8.076 -15.055  1.00 24.49           H  
ATOM    676  HB2 ASP A  76     118.494   6.493 -16.951  1.00 24.60           H  
ATOM    677  HB3 ASP A  76     119.275   7.941 -17.630  1.00 24.60           H  
ATOM    678  N   PHE A  77     119.272   6.323 -14.158  1.00 23.75           N  
ATOM    679  CA  PHE A  77     120.214   5.398 -13.593  1.00 23.18           C  
ATOM    680  C   PHE A  77     119.835   3.971 -13.924  1.00 24.09           C  
ATOM    681  O   PHE A  77     120.655   3.227 -14.432  1.00 24.02           O  
ATOM    682  CB  PHE A  77     120.311   5.557 -12.093  1.00 22.52           C  
ATOM    683  CG  PHE A  77     121.255   4.586 -11.454  1.00 22.43           C  
ATOM    684  CD1 PHE A  77     122.646   4.744 -11.597  1.00 21.47           C  
ATOM    685  CD2 PHE A  77     120.767   3.494 -10.719  1.00 20.44           C  
ATOM    686  CE1 PHE A  77     123.543   3.843 -11.008  1.00 18.60           C  
ATOM    687  CE2 PHE A  77     121.657   2.584 -10.117  1.00 21.65           C  
ATOM    688  CZ  PHE A  77     123.054   2.764 -10.271  1.00 22.49           C  
ATOM    689  H   PHE A  77     118.283   6.180 -14.009  1.00 23.75           H  
ATOM    690  HA  PHE A  77     121.186   5.622 -14.032  1.00 23.18           H  
ATOM    691  HB2 PHE A  77     120.654   6.568 -11.874  1.00 22.52           H  
ATOM    692  HB3 PHE A  77     119.320   5.409 -11.665  1.00 22.52           H  
ATOM    693  HD1 PHE A  77     123.029   5.575 -12.171  1.00 21.47           H  
ATOM    694  HD2 PHE A  77     119.702   3.351 -10.615  1.00 20.44           H  
ATOM    695  HE1 PHE A  77     124.608   3.983 -11.124  1.00 18.60           H  
ATOM    696  HE2 PHE A  77     121.277   1.753  -9.541  1.00 21.65           H  
ATOM    697  HZ  PHE A  77     123.741   2.065  -9.817  1.00 22.49           H  
ATOM    698  N   ALA A  78     118.612   3.555 -13.629  1.00 24.81           N  
ATOM    699  CA  ALA A  78     118.307   2.149 -13.862  1.00 25.63           C  
ATOM    700  C   ALA A  78     116.850   1.903 -14.215  1.00 26.41           C  
ATOM    701  O   ALA A  78     116.042   2.820 -14.109  1.00 27.92           O  
ATOM    702  CB  ALA A  78     118.754   1.281 -12.700  1.00 25.22           C  
ATOM    703  H   ALA A  78     117.918   4.188 -13.257  1.00 24.81           H  
ATOM    704  HA  ALA A  78     118.883   1.857 -14.740  1.00 25.63           H  
ATOM    705  HB1 ALA A  78     118.192   1.553 -11.806  1.00 25.22           H  
ATOM    706  HB2 ALA A  78     119.818   1.434 -12.521  1.00 25.22           H  
ATOM    707  HB3 ALA A  78     118.573   0.233 -12.939  1.00 25.22           H  
ATOM    708  N   TYR A  79     116.552   0.679 -14.658  1.00 26.08           N  
ATOM    709  CA  TYR A  79     115.263   0.280 -15.207  1.00 26.31           C  
ATOM    710  C   TYR A  79     115.016  -1.200 -14.861  1.00 26.91           C  
ATOM    711  O   TYR A  79     115.747  -2.124 -15.318  1.00 26.32           O  
ATOM    712  CB  TYR A  79     115.223   0.414 -16.748  1.00 26.87           C  
ATOM    713  CG  TYR A  79     115.935   1.605 -17.352  1.00 26.57           C  
ATOM    714  CD1 TYR A  79     117.277   1.505 -17.789  1.00 25.18           C  
ATOM    715  CD2 TYR A  79     115.271   2.827 -17.505  1.00 23.78           C  
ATOM    716  CE1 TYR A  79     117.937   2.606 -18.342  1.00 21.86           C  
ATOM    717  CE2 TYR A  79     115.927   3.936 -18.045  1.00 25.90           C  
ATOM    718  CZ  TYR A  79     117.255   3.819 -18.464  1.00 22.61           C  
ATOM    719  OH  TYR A  79     117.880   4.921 -18.986  1.00 14.12           O  
ATOM    720  H   TYR A  79     117.276  -0.024 -14.609  1.00 26.08           H  
ATOM    721  HA  TYR A  79     114.503   0.933 -14.778  1.00 26.31           H  
ATOM    722  HB2 TYR A  79     115.672  -0.486 -17.168  1.00 26.87           H  
ATOM    723  HB3 TYR A  79     114.176   0.471 -17.046  1.00 26.87           H  
ATOM    724  HD1 TYR A  79     117.799   0.564 -17.694  1.00 25.18           H  
ATOM    725  HD2 TYR A  79     114.238   2.914 -17.202  1.00 23.78           H  
ATOM    726  HE1 TYR A  79     118.962   2.520 -18.671  1.00 21.86           H  
ATOM    727  HE2 TYR A  79     115.410   4.880 -18.138  1.00 25.90           H  
ATOM    728  HH  TYR A  79     117.340   5.714 -19.025  1.00 14.12           H  
ATOM    729  N   ALA A  80     113.966  -1.419 -14.070  1.00 27.20           N  
ATOM    730  CA  ALA A  80     113.640  -2.750 -13.583  1.00 26.86           C  
ATOM    731  C   ALA A  80     113.267  -3.575 -14.781  1.00 27.46           C  
ATOM    732  O   ALA A  80     113.562  -4.774 -14.848  1.00 29.55           O  
ATOM    733  CB  ALA A  80     112.510  -2.700 -12.612  1.00 25.62           C  
ATOM    734  H   ALA A  80     113.381  -0.640 -13.802  1.00 27.20           H  
ATOM    735  HA  ALA A  80     114.491  -3.185 -13.059  1.00 26.86           H  
ATOM    736  HB1 ALA A  80     111.633  -2.270 -13.096  1.00 25.62           H  
ATOM    737  HB2 ALA A  80     112.792  -2.084 -11.758  1.00 25.62           H  
ATOM    738  HB3 ALA A  80     112.278  -3.709 -12.272  1.00 25.62           H  
ATOM    739  N   SER A  81     112.644  -2.929 -15.749  1.00 26.74           N  
ATOM    740  CA  SER A  81     112.186  -3.631 -16.946  1.00 25.91           C  
ATOM    741  C   SER A  81     113.247  -3.693 -18.062  1.00 25.51           C  
ATOM    742  O   SER A  81     113.905  -2.701 -18.395  1.00 25.07           O  
ATOM    743  CB  SER A  81     110.895  -2.977 -17.443  1.00 25.54           C  
ATOM    744  OG  SER A  81     110.580  -3.455 -18.707  1.00 23.34           O  
ATOM    745  H   SER A  81     112.482  -1.936 -15.661  1.00 26.74           H  
ATOM    746  HA  SER A  81     111.997  -4.669 -16.671  1.00 25.91           H  
ATOM    747  HB2 SER A  81     111.032  -1.897 -17.489  1.00 25.54           H  
ATOM    748  HB3 SER A  81     110.083  -3.212 -16.755  1.00 25.54           H  
ATOM    749  HG  SER A  81     111.310  -3.235 -19.291  1.00 23.34           H  
ATOM    750  N   PRO A  82     113.422  -4.867 -18.643  1.00 25.48           N  
ATOM    751  CA  PRO A  82     114.329  -5.015 -19.784  1.00 25.35           C  
ATOM    752  C   PRO A  82     113.814  -4.226 -20.972  1.00 25.44           C  
ATOM    753  O   PRO A  82     114.560  -3.959 -21.915  1.00 26.63           O  
ATOM    754  CB  PRO A  82     114.248  -6.504 -20.103  1.00 24.84           C  
ATOM    755  CG  PRO A  82     113.002  -6.940 -19.556  1.00 24.87           C  
ATOM    756  CD  PRO A  82     112.789  -6.141 -18.277  1.00 25.77           C  
ATOM    757  HA  PRO A  82     115.338  -4.661 -19.571  1.00 25.35           H  
ATOM    758  HB2 PRO A  82     114.269  -6.665 -21.181  1.00 24.84           H  
ATOM    759  HB3 PRO A  82     115.077  -7.039 -19.639  1.00 24.84           H  
ATOM    760  HG2 PRO A  82     113.041  -8.006 -19.332  1.00 24.87           H  
ATOM    761  HG3 PRO A  82     112.193  -6.746 -20.260  1.00 24.87           H  
ATOM    762  HD2 PRO A  82     113.286  -6.606 -17.425  1.00 25.77           H  
ATOM    763  HD3 PRO A  82     111.730  -6.014 -18.055  1.00 25.77           H  
ATOM    764  N   TYR A  83     112.551  -3.828 -20.918  1.00 24.46           N  
ATOM    765  CA  TYR A  83     111.899  -3.248 -22.076  1.00 23.64           C  
ATOM    766  C   TYR A  83     111.817  -1.715 -22.046  1.00 23.88           C  
ATOM    767  O   TYR A  83     111.482  -1.080 -23.038  1.00 24.43           O  
ATOM    768  CB  TYR A  83     110.503  -3.852 -22.197  1.00 22.70           C  
ATOM    769  CG  TYR A  83     110.489  -5.357 -22.066  1.00 22.13           C  
ATOM    770  CD1 TYR A  83     111.177  -6.165 -22.965  1.00 22.56           C  
ATOM    771  CD2 TYR A  83     109.793  -5.981 -21.048  1.00 21.05           C  
ATOM    772  CE1 TYR A  83     111.177  -7.559 -22.853  1.00 17.12           C  
ATOM    773  CE2 TYR A  83     109.781  -7.359 -20.925  1.00 21.10           C  
ATOM    774  CZ  TYR A  83     110.484  -8.143 -21.831  1.00 20.09           C  
ATOM    775  OH  TYR A  83     110.466  -9.513 -21.719  1.00 19.77           O  
ATOM    776  H   TYR A  83     112.034  -3.930 -20.056  1.00 24.46           H  
ATOM    777  HA  TYR A  83     112.510  -3.487 -22.947  1.00 23.64           H  
ATOM    778  HB2 TYR A  83     109.875  -3.431 -21.412  1.00 22.70           H  
ATOM    779  HB3 TYR A  83     110.094  -3.586 -23.172  1.00 22.70           H  
ATOM    780  HD1 TYR A  83     111.726  -5.703 -23.772  1.00 22.56           H  
ATOM    781  HD2 TYR A  83     109.248  -5.381 -20.334  1.00 21.05           H  
ATOM    782  HE1 TYR A  83     111.717  -8.165 -23.565  1.00 17.12           H  
ATOM    783  HE2 TYR A  83     109.225  -7.825 -20.125  1.00 21.10           H  
ATOM    784  HH  TYR A  83     109.945  -9.854 -20.988  1.00 19.77           H  
ATOM    785  N   TRP A  84     112.125  -1.107 -20.913  1.00 23.52           N  
ATOM    786  CA  TRP A  84     111.968   0.321 -20.794  1.00 23.18           C  
ATOM    787  C   TRP A  84     112.581   0.987 -21.966  1.00 23.33           C  
ATOM    788  O   TRP A  84     113.679   0.667 -22.324  1.00 23.82           O  
ATOM    789  CB  TRP A  84     112.616   0.857 -19.521  1.00 23.08           C  
ATOM    790  CG  TRP A  84     112.081   2.221 -19.175  1.00 24.08           C  
ATOM    791  CD1 TRP A  84     110.982   2.502 -18.410  1.00 21.70           C  
ATOM    792  CD2 TRP A  84     112.569   3.479 -19.643  1.00 24.47           C  
ATOM    793  CE2 TRP A  84     111.745   4.481 -19.086  1.00 23.37           C  
ATOM    794  CE3 TRP A  84     113.648   3.867 -20.441  1.00 26.28           C  
ATOM    795  NE1 TRP A  84     110.782   3.855 -18.347  1.00 19.84           N  
ATOM    796  CZ2 TRP A  84     111.952   5.837 -19.317  1.00 24.88           C  
ATOM    797  CZ3 TRP A  84     113.861   5.220 -20.659  1.00 27.01           C  
ATOM    798  CH2 TRP A  84     113.014   6.185 -20.106  1.00 27.67           C  
ATOM    799  H   TRP A  84     112.471  -1.644 -20.130  1.00 23.52           H  
ATOM    800  HA  TRP A  84     110.900   0.535 -20.749  1.00 23.18           H  
ATOM    801  HB2 TRP A  84     112.406   0.173 -18.699  1.00 23.08           H  
ATOM    802  HB3 TRP A  84     113.694   0.924 -19.671  1.00 23.08           H  
ATOM    803  HD1 TRP A  84     110.361   1.763 -17.925  1.00 21.70           H  
ATOM    804  HE1 TRP A  84     110.042   4.316 -17.837  1.00 19.84           H  
ATOM    805  HE3 TRP A  84     114.303   3.128 -20.879  1.00 26.28           H  
ATOM    806  HZ2 TRP A  84     111.300   6.585 -18.890  1.00 24.88           H  
ATOM    807  HZ3 TRP A  84     114.697   5.534 -21.267  1.00 27.01           H  
ATOM    808  HH2 TRP A  84     113.202   7.229 -20.306  1.00 27.67           H  
ATOM    809  N   ASN A  85     111.856   1.917 -22.565  1.00 24.42           N  
ATOM    810  CA  ASN A  85     112.358   2.718 -23.685  1.00 24.38           C  
ATOM    811  C   ASN A  85     111.737   4.104 -23.714  1.00 25.04           C  
ATOM    812  O   ASN A  85     110.551   4.278 -23.362  1.00 25.82           O  
ATOM    813  CB  ASN A  85     112.185   2.003 -25.007  1.00 24.00           C  
ATOM    814  CG  ASN A  85     113.421   1.240 -25.420  1.00 21.61           C  
ATOM    815  ND2 ASN A  85     114.466   1.314 -24.640  1.00 16.70           N  
ATOM    816  OD1 ASN A  85     113.429   0.606 -26.455  1.00 26.62           O  
ATOM    817  H   ASN A  85     110.915   2.082 -22.236  1.00 24.42           H  
ATOM    818  HA  ASN A  85     113.428   2.850 -23.526  1.00 24.38           H  
ATOM    819  HB2 ASN A  85     111.957   2.741 -25.776  1.00 24.00           H  
ATOM    820  HB3 ASN A  85     111.355   1.302 -24.919  1.00 24.00           H  
ATOM    821 HD21 ASN A  85     115.318   0.834 -24.891  1.00 16.70           H  
ATOM    822 HD22 ASN A  85     114.422   1.852 -23.786  1.00 16.70           H  
ATOM    823  N   LYS A  86     112.560   5.088 -24.088  1.00 24.93           N  
ATOM    824  CA  LYS A  86     112.192   6.509 -24.038  1.00 24.55           C  
ATOM    825  C   LYS A  86     110.823   6.813 -24.614  1.00 24.23           C  
ATOM    826  O   LYS A  86     109.968   7.335 -23.910  1.00 25.63           O  
ATOM    827  CB  LYS A  86     113.185   7.306 -24.843  1.00 24.49           C  
ATOM    828  CG  LYS A  86     113.687   8.549 -24.218  1.00 27.61           C  
ATOM    829  CD  LYS A  86     115.015   8.975 -24.925  1.00 34.61           C  
ATOM    830  CE  LYS A  86     114.981  10.447 -25.441  1.00 35.19           C  
ATOM    831  NZ  LYS A  86     114.447  11.435 -24.424  1.00 28.85           N1+
ATOM    832  H   LYS A  86     113.481   4.842 -24.422  1.00 24.93           H  
ATOM    833  HA  LYS A  86     112.185   6.774 -22.981  1.00 24.55           H  
ATOM    834  HB2 LYS A  86     114.043   6.664 -25.042  1.00 24.49           H  
ATOM    835  HB3 LYS A  86     112.708   7.577 -25.785  1.00 24.49           H  
ATOM    836  HG2 LYS A  86     112.944   9.339 -24.329  1.00 27.61           H  
ATOM    837  HG3 LYS A  86     113.877   8.375 -23.159  1.00 27.61           H  
ATOM    838  HD2 LYS A  86     115.186   8.313 -25.774  1.00 34.61           H  
ATOM    839  HD3 LYS A  86     115.835   8.874 -24.215  1.00 34.61           H  
ATOM    840  HE2 LYS A  86     114.346  10.487 -26.326  1.00 35.19           H  
ATOM    841  HE3 LYS A  86     115.996  10.742 -25.708  1.00 35.19           H  
ATOM    842  HZ1 LYS A  86     113.506  11.176 -24.165  1.00 28.85           H  
ATOM    843  HZ2 LYS A  86     114.443  12.362 -24.825  1.00 28.85           H  
ATOM    844  HZ3 LYS A  86     115.036  11.426 -23.604  1.00 28.85           H  
ATOM    845  N   ALA A  87     110.611   6.485 -25.886  1.00 23.20           N  
ATOM    846  CA  ALA A  87     109.466   6.987 -26.607  1.00 22.68           C  
ATOM    847  C   ALA A  87     108.128   6.442 -26.082  1.00 23.30           C  
ATOM    848  O   ALA A  87     107.119   7.168 -26.000  1.00 24.12           O  
ATOM    849  CB  ALA A  87     109.655   6.709 -28.034  1.00 22.23           C  
ATOM    850  H   ALA A  87     111.263   5.873 -26.356  1.00 23.20           H  
ATOM    851  HA  ALA A  87     109.403   8.063 -26.447  1.00 22.68           H  
ATOM    852  HB1 ALA A  87     109.717   5.632 -28.189  1.00 22.23           H  
ATOM    853  HB2 ALA A  87     110.577   7.179 -28.377  1.00 22.23           H  
ATOM    854  HB3 ALA A  87     108.812   7.109 -28.597  1.00 22.23           H  
ATOM    855  N   PHE A  88     108.143   5.176 -25.689  1.00 23.07           N  
ATOM    856  CA  PHE A  88     106.984   4.532 -25.144  1.00 22.95           C  
ATOM    857  C   PHE A  88     106.841   4.861 -23.669  1.00 24.01           C  
ATOM    858  O   PHE A  88     105.724   5.063 -23.195  1.00 24.95           O  
ATOM    859  CB  PHE A  88     107.127   3.053 -25.331  1.00 22.29           C  
ATOM    860  CG  PHE A  88     105.947   2.289 -24.920  1.00 21.56           C  
ATOM    861  CD1 PHE A  88     104.775   2.347 -25.664  1.00 17.89           C  
ATOM    862  CD2 PHE A  88     105.988   1.493 -23.776  1.00 23.74           C  
ATOM    863  CE1 PHE A  88     103.625   1.623 -25.275  1.00 18.05           C  
ATOM    864  CE2 PHE A  88     104.859   0.755 -23.377  1.00 23.73           C  
ATOM    865  CZ  PHE A  88     103.664   0.827 -24.142  1.00 20.26           C  
ATOM    866  H   PHE A  88     108.999   4.648 -25.776  1.00 23.07           H  
ATOM    867  HA  PHE A  88     106.091   4.887 -25.659  1.00 22.95           H  
ATOM    868  HB2 PHE A  88     107.313   2.856 -26.387  1.00 22.29           H  
ATOM    869  HB3 PHE A  88     107.979   2.713 -24.742  1.00 22.29           H  
ATOM    870  HD1 PHE A  88     104.742   2.956 -26.555  1.00 17.89           H  
ATOM    871  HD2 PHE A  88     106.895   1.443 -23.191  1.00 23.74           H  
ATOM    872  HE1 PHE A  88     102.719   1.690 -25.859  1.00 18.05           H  
ATOM    873  HE2 PHE A  88     104.900   0.136 -22.493  1.00 23.73           H  
ATOM    874  HZ  PHE A  88     102.792   0.265 -23.842  1.00 20.26           H  
ATOM    875  N   CYS A  89     107.953   4.949 -22.944  1.00 24.32           N  
ATOM    876  CA  CYS A  89     107.900   5.006 -21.468  1.00 24.92           C  
ATOM    877  C   CYS A  89     108.044   6.332 -20.776  1.00 25.31           C  
ATOM    878  O   CYS A  89     107.301   6.619 -19.816  1.00 25.73           O  
ATOM    879  CB  CYS A  89     108.929   4.075 -20.871  1.00 24.62           C  
ATOM    880  SG  CYS A  89     108.571   2.396 -21.314  1.00 24.17           S  
ATOM    881  H   CYS A  89     108.849   4.977 -23.410  1.00 24.32           H  
ATOM    882  HA  CYS A  89     106.865   4.716 -21.286  1.00 24.92           H  
ATOM    883  HB2 CYS A  89     108.914   4.171 -19.785  1.00 24.62           H  
ATOM    884  HB3 CYS A  89     109.917   4.343 -21.246  1.00 24.62           H  
ATOM    885  N   GLU A  90     109.028   7.111 -21.231  1.00 25.39           N  
ATOM    886  CA  GLU A  90     109.425   8.341 -20.567  1.00 25.62           C  
ATOM    887  C   GLU A  90     108.251   9.283 -20.339  1.00 26.00           C  
ATOM    888  O   GLU A  90     107.521   9.600 -21.256  1.00 26.53           O  
ATOM    889  CB  GLU A  90     110.532   9.040 -21.324  1.00 25.17           C  
ATOM    890  CG  GLU A  90     111.097  10.175 -20.500  1.00 28.57           C  
ATOM    891  CD  GLU A  90     112.035  11.118 -21.235  1.00 38.23           C  
ATOM    892  OE1 GLU A  90     112.978  11.605 -20.577  1.00 39.88           O  
ATOM    893  OE2 GLU A  90     111.818  11.422 -22.434  1.00 45.29           O1-
ATOM    894  H   GLU A  90     109.516   6.834 -22.071  1.00 25.39           H  
ATOM    895  HA  GLU A  90     109.805   8.056 -19.586  1.00 25.62           H  
ATOM    896  HB2 GLU A  90     111.325   8.325 -21.542  1.00 25.17           H  
ATOM    897  HB3 GLU A  90     110.134   9.437 -22.258  1.00 25.17           H  
ATOM    898  HG2 GLU A  90     111.645   9.741 -19.664  1.00 28.57           H  
ATOM    899  HG3 GLU A  90     110.261  10.762 -20.121  1.00 28.57           H  
ATOM    900  N   ASN A  91     108.061   9.686 -19.092  1.00 26.19           N  
ATOM    901  CA  ASN A  91     106.978  10.576 -18.710  1.00 26.76           C  
ATOM    902  C   ASN A  91     105.562  10.032 -18.848  1.00 27.62           C  
ATOM    903  O   ASN A  91     104.607  10.829 -18.705  1.00 28.40           O  
ATOM    904  CB  ASN A  91     107.087  11.933 -19.400  1.00 26.02           C  
ATOM    905  CG  ASN A  91     108.351  12.669 -19.024  1.00 27.87           C  
ATOM    906  ND2 ASN A  91     108.656  12.760 -17.723  1.00 27.30           N  
ATOM    907  OD1 ASN A  91     109.058  13.135 -19.898  1.00 30.52           O  
ATOM    908  H   ASN A  91     108.695   9.361 -18.376  1.00 26.19           H  
ATOM    909  HA  ASN A  91     107.128  10.683 -17.636  1.00 26.76           H  
ATOM    910  HB2 ASN A  91     106.229  12.541 -19.114  1.00 26.02           H  
ATOM    911  HB3 ASN A  91     107.079  11.779 -20.479  1.00 26.02           H  
ATOM    912 HD21 ASN A  91     109.502  13.230 -17.434  1.00 27.30           H  
ATOM    913 HD22 ASN A  91     108.040  12.358 -17.031  1.00 27.30           H  
ATOM    914  N   SER A  92     105.411   8.714 -19.087  1.00 26.89           N  
ATOM    915  CA  SER A  92     104.081   8.088 -19.116  1.00 26.38           C  
ATOM    916  C   SER A  92     103.346   8.252 -17.802  1.00 26.26           C  
ATOM    917  O   SER A  92     103.950   8.154 -16.737  1.00 26.97           O  
ATOM    918  CB  SER A  92     104.209   6.584 -19.416  1.00 26.84           C  
ATOM    919  OG  SER A  92     103.539   5.726 -18.471  1.00 24.69           O  
ATOM    920  H   SER A  92     106.229   8.144 -19.250  1.00 26.89           H  
ATOM    921  HA  SER A  92     103.513   8.589 -19.899  1.00 26.38           H  
ATOM    922  HB2 SER A  92     105.268   6.326 -19.418  1.00 26.84           H  
ATOM    923  HB3 SER A  92     103.788   6.397 -20.404  1.00 26.84           H  
ATOM    924  HG  SER A  92     103.916   5.898 -17.605  1.00 24.69           H  
ATOM    925  N   THR A  93     102.044   8.482 -17.859  1.00 25.96           N  
ATOM    926  CA  THR A  93     101.221   8.158 -16.675  1.00 24.79           C  
ATOM    927  C   THR A  93     100.134   7.089 -16.888  1.00 24.70           C  
ATOM    928  O   THR A  93      99.460   6.759 -15.931  1.00 24.27           O  
ATOM    929  CB  THR A  93     100.691   9.403 -15.972  1.00 24.52           C  
ATOM    930  CG2 THR A  93     101.834  10.101 -15.276  1.00 21.15           C  
ATOM    931  OG1 THR A  93     100.195  10.343 -16.937  1.00 21.06           O  
ATOM    932  H   THR A  93     101.623   8.869 -18.691  1.00 25.96           H  
ATOM    933  HA  THR A  93     101.925   7.675 -15.997  1.00 24.79           H  
ATOM    934  HB  THR A  93      99.908   9.093 -15.279  1.00 24.52           H  
ATOM    935 HG21 THR A  93     102.586  10.389 -16.011  1.00 21.15           H  
ATOM    936 HG22 THR A  93     102.280   9.427 -14.545  1.00 21.15           H  
ATOM    937 HG23 THR A  93     101.462  10.991 -14.770  1.00 21.15           H  
ATOM    938  HG1 THR A  93     100.924  10.577 -17.515  1.00 21.06           H  
ATOM    939  N   ASP A  94     100.019   6.530 -18.105  1.00 24.53           N  
ATOM    940  CA  ASP A  94      99.187   5.343 -18.355  1.00 26.10           C  
ATOM    941  C   ASP A  94      99.538   4.109 -17.525  1.00 26.37           C  
ATOM    942  O   ASP A  94     100.635   3.521 -17.632  1.00 27.09           O  
ATOM    943  CB  ASP A  94      99.206   4.917 -19.805  1.00 26.39           C  
ATOM    944  CG  ASP A  94      98.882   6.043 -20.720  1.00 33.42           C  
ATOM    945  OD1 ASP A  94      98.877   7.186 -20.189  1.00 43.09           O  
ATOM    946  OD2 ASP A  94      98.631   5.900 -21.957  1.00 37.15           O1-
ATOM    947  H   ASP A  94     100.523   6.941 -18.878  1.00 24.53           H  
ATOM    948  HA  ASP A  94      98.198   5.689 -18.054  1.00 26.10           H  
ATOM    949  HB2 ASP A  94      98.472   4.124 -19.949  1.00 26.39           H  
ATOM    950  HB3 ASP A  94     100.200   4.540 -20.048  1.00 26.39           H  
ATOM    951  N   ALA A  95      98.573   3.710 -16.711  1.00 25.54           N  
ATOM    952  CA  ALA A  95      98.715   2.542 -15.909  1.00 25.04           C  
ATOM    953  C   ALA A  95      98.888   1.346 -16.840  1.00 25.23           C  
ATOM    954  O   ALA A  95      99.587   0.390 -16.493  1.00 25.39           O  
ATOM    955  CB  ALA A  95      97.505   2.394 -15.051  1.00 24.77           C  
ATOM    956  H   ALA A  95      97.718   4.245 -16.658  1.00 25.54           H  
ATOM    957  HA  ALA A  95      99.586   2.611 -15.257  1.00 25.04           H  
ATOM    958  HB1 ALA A  95      96.619   2.323 -15.682  1.00 24.77           H  
ATOM    959  HB2 ALA A  95      97.416   3.260 -14.396  1.00 24.77           H  
ATOM    960  HB3 ALA A  95      97.595   1.490 -14.448  1.00 24.77           H  
ATOM    961  N   GLU A  96      98.303   1.427 -18.038  1.00 25.00           N  
ATOM    962  CA  GLU A  96      98.254   0.289 -18.957  1.00 25.31           C  
ATOM    963  C   GLU A  96      99.595   0.163 -19.653  1.00 24.79           C  
ATOM    964  O   GLU A  96      99.900  -0.850 -20.279  1.00 24.38           O  
ATOM    965  CB  GLU A  96      97.041   0.346 -19.920  1.00 25.35           C  
ATOM    966  CG  GLU A  96      95.777   0.981 -19.326  1.00 27.30           C  
ATOM    967  CD  GLU A  96      95.899   2.521 -19.266  1.00 36.35           C  
ATOM    968  OE1 GLU A  96      96.561   3.040 -18.344  1.00 43.83           O  
ATOM    969  OE2 GLU A  96      95.391   3.254 -20.144  1.00 31.78           O1-
ATOM    970  H   GLU A  96      97.881   2.301 -18.318  1.00 25.00           H  
ATOM    971  HA  GLU A  96      98.085  -0.627 -18.390  1.00 25.31           H  
ATOM    972  HB2 GLU A  96      97.331   0.925 -20.797  1.00 25.35           H  
ATOM    973  HB3 GLU A  96      96.799  -0.673 -20.221  1.00 25.35           H  
ATOM    974  HG2 GLU A  96      95.627   0.597 -18.317  1.00 27.30           H  
ATOM    975  HG3 GLU A  96      94.921   0.716 -19.947  1.00 27.30           H  
ATOM    976  N   LYS A  97     100.422   1.191 -19.464  1.00 25.05           N  
ATOM    977  CA  LYS A  97     101.834   1.153 -19.858  1.00 24.48           C  
ATOM    978  C   LYS A  97     102.747   0.405 -18.866  1.00 25.05           C  
ATOM    979  O   LYS A  97     103.892   0.019 -19.207  1.00 25.20           O  
ATOM    980  CB  LYS A  97     102.334   2.566 -20.096  1.00 23.70           C  
ATOM    981  CG  LYS A  97     102.407   2.878 -21.547  1.00 24.24           C  
ATOM    982  CD  LYS A  97     102.920   4.264 -21.849  1.00 23.48           C  
ATOM    983  CE  LYS A  97     102.332   4.705 -23.181  1.00 22.74           C  
ATOM    984  NZ  LYS A  97     103.176   5.685 -23.914  1.00 21.61           N1+
ATOM    985  H   LYS A  97     100.062   2.030 -19.032  1.00 25.05           H  
ATOM    986  HA  LYS A  97     101.884   0.576 -20.781  1.00 24.48           H  
ATOM    987  HB2 LYS A  97     101.653   3.269 -19.616  1.00 23.70           H  
ATOM    988  HB3 LYS A  97     103.328   2.668 -19.661  1.00 23.70           H  
ATOM    989  HG2 LYS A  97     103.072   2.155 -22.020  1.00 24.24           H  
ATOM    990  HG3 LYS A  97     101.407   2.783 -21.969  1.00 24.24           H  
ATOM    991  HD2 LYS A  97     104.008   4.250 -21.912  1.00 23.48           H  
ATOM    992  HD3 LYS A  97     102.611   4.952 -21.062  1.00 23.48           H  
ATOM    993  HE2 LYS A  97     101.360   5.161 -22.993  1.00 22.74           H  
ATOM    994  HE3 LYS A  97     102.205   3.823 -23.809  1.00 22.74           H  
ATOM    995  HZ1 LYS A  97     103.305   6.510 -23.346  1.00 21.61           H  
ATOM    996  HZ2 LYS A  97     102.722   5.940 -24.779  1.00 21.61           H  
ATOM    997  HZ3 LYS A  97     104.075   5.271 -24.115  1.00 21.61           H  
ATOM    998  N   ARG A  98     102.246   0.169 -17.653  1.00 25.17           N  
ATOM    999  CA  ARG A  98     103.121  -0.367 -16.605  1.00 26.43           C  
ATOM   1000  C   ARG A  98     103.730  -1.755 -16.870  1.00 26.79           C  
ATOM   1001  O   ARG A  98     104.916  -1.968 -16.597  1.00 27.27           O  
ATOM   1002  CB  ARG A  98     102.478  -0.304 -15.223  1.00 26.62           C  
ATOM   1003  CG  ARG A  98     102.005   1.102 -14.795  1.00 27.08           C  
ATOM   1004  CD  ARG A  98     101.488   1.103 -13.394  1.00 20.36           C  
ATOM   1005  NE  ARG A  98     100.822   2.330 -13.036  1.00 24.36           N  
ATOM   1006  CZ  ARG A  98      99.903   2.441 -12.074  1.00 27.15           C  
ATOM   1007  NH1 ARG A  98      99.496   1.381 -11.373  1.00 30.14           N  
ATOM   1008  NH2 ARG A  98      99.367   3.621 -11.825  1.00 24.39           N1+
ATOM   1009  H   ARG A  98     101.273   0.358 -17.458  1.00 25.17           H  
ATOM   1010  HA  ARG A  98     103.974   0.312 -16.631  1.00 26.43           H  
ATOM   1011  HB2 ARG A  98     101.614  -0.968 -15.220  1.00 26.62           H  
ATOM   1012  HB3 ARG A  98     103.208  -0.654 -14.493  1.00 26.62           H  
ATOM   1013  HG2 ARG A  98     101.210   1.428 -15.466  1.00 27.08           H  
ATOM   1014  HG3 ARG A  98     102.844   1.794 -14.863  1.00 27.08           H  
ATOM   1015  HD2 ARG A  98     102.327   0.953 -12.715  1.00 20.36           H  
ATOM   1016  HD3 ARG A  98     100.781   0.280 -13.285  1.00 20.36           H  
ATOM   1017  HE  ARG A  98     101.068   3.165 -13.549  1.00 24.36           H  
ATOM   1018 HH11 ARG A  98      98.786   1.488 -10.662  1.00 30.14           H  
ATOM   1019 HH12 ARG A  98      99.898   0.472 -11.553  1.00 30.14           H  
ATOM   1020 HH21 ARG A  98      99.653   4.429 -12.360  1.00 24.39           H  
ATOM   1021 HH22 ARG A  98      98.671   3.716 -11.099  1.00 24.39           H  
ATOM   1022  N   PRO A  99     102.950  -2.684 -17.412  1.00 26.74           N  
ATOM   1023  CA  PRO A  99     103.449  -4.053 -17.606  1.00 26.77           C  
ATOM   1024  C   PRO A  99     104.752  -4.088 -18.414  1.00 26.74           C  
ATOM   1025  O   PRO A  99     105.668  -4.865 -18.083  1.00 26.10           O  
ATOM   1026  CB  PRO A  99     102.293  -4.729 -18.349  1.00 27.02           C  
ATOM   1027  CG  PRO A  99     101.037  -3.921 -17.882  1.00 25.78           C  
ATOM   1028  CD  PRO A  99     101.554  -2.520 -17.879  1.00 26.31           C  
ATOM   1029  HA  PRO A  99     103.709  -4.549 -16.671  1.00 26.77           H  
ATOM   1030  HB2 PRO A  99     102.426  -4.653 -19.428  1.00 27.02           H  
ATOM   1031  HB3 PRO A  99     102.209  -5.778 -18.066  1.00 27.02           H  
ATOM   1032  HG2 PRO A  99     100.717  -4.227 -16.886  1.00 25.78           H  
ATOM   1033  HG3 PRO A  99     100.209  -4.036 -18.582  1.00 25.78           H  
ATOM   1034  HD2 PRO A  99     100.983  -1.893 -17.195  1.00 26.31           H  
ATOM   1035  HD3 PRO A  99     101.523  -2.088 -18.879  1.00 26.31           H  
ATOM   1036  N   LEU A 100     104.851  -3.236 -19.431  1.00 26.58           N  
ATOM   1037  CA  LEU A 100     106.081  -3.217 -20.201  1.00 26.60           C  
ATOM   1038  C   LEU A 100     107.099  -2.253 -19.608  1.00 27.57           C  
ATOM   1039  O   LEU A 100     108.284  -2.576 -19.555  1.00 27.88           O  
ATOM   1040  CB  LEU A 100     105.812  -2.967 -21.685  1.00 26.55           C  
ATOM   1041  CG  LEU A 100     105.049  -4.095 -22.391  1.00 23.06           C  
ATOM   1042  CD1 LEU A 100     104.481  -3.568 -23.648  1.00 24.59           C  
ATOM   1043  CD2 LEU A 100     105.913  -5.273 -22.708  1.00 19.56           C  
ATOM   1044  H   LEU A 100     104.087  -2.616 -19.662  1.00 26.58           H  
ATOM   1045  HA  LEU A 100     106.530  -4.208 -20.137  1.00 26.60           H  
ATOM   1046  HB2 LEU A 100     105.227  -2.052 -21.776  1.00 26.55           H  
ATOM   1047  HB3 LEU A 100     106.770  -2.837 -22.188  1.00 26.55           H  
ATOM   1048  HG  LEU A 100     104.270  -4.438 -21.711  1.00 23.06           H  
ATOM   1049 HD11 LEU A 100     105.289  -3.236 -24.300  1.00 24.59           H  
ATOM   1050 HD12 LEU A 100     103.824  -2.727 -23.425  1.00 24.59           H  
ATOM   1051 HD13 LEU A 100     103.911  -4.352 -24.146  1.00 24.59           H  
ATOM   1052 HD21 LEU A 100     106.708  -4.968 -23.389  1.00 19.56           H  
ATOM   1053 HD22 LEU A 100     105.310  -6.050 -23.178  1.00 19.56           H  
ATOM   1054 HD23 LEU A 100     106.352  -5.660 -21.788  1.00 19.56           H  
ATOM   1055  N   CYS A 101     106.643  -1.101 -19.110  1.00 28.14           N  
ATOM   1056  CA  CYS A 101     107.579  -0.077 -18.632  1.00 28.58           C  
ATOM   1057  C   CYS A 101     108.092  -0.293 -17.217  1.00 28.67           C  
ATOM   1058  O   CYS A 101     109.054   0.374 -16.809  1.00 29.58           O  
ATOM   1059  CB  CYS A 101     106.948   1.295 -18.742  1.00 28.45           C  
ATOM   1060  SG  CYS A 101     106.813   1.805 -20.449  1.00 32.82           S  
ATOM   1061  H   CYS A 101     105.648  -0.934 -19.062  1.00 28.14           H  
ATOM   1062  HA  CYS A 101     108.452  -0.158 -19.280  1.00 28.58           H  
ATOM   1063  HB2 CYS A 101     107.564   2.015 -18.203  1.00 28.45           H  
ATOM   1064  HB3 CYS A 101     105.952   1.266 -18.299  1.00 28.45           H  
ATOM   1065  N   GLY A 102     107.453  -1.204 -16.469  1.00 28.29           N  
ATOM   1066  CA  GLY A 102     107.740  -1.416 -15.050  1.00 27.90           C  
ATOM   1067  C   GLY A 102     107.151  -0.312 -14.190  1.00 28.09           C  
ATOM   1068  O   GLY A 102     106.623   0.692 -14.706  1.00 28.42           O  
ATOM   1069  H   GLY A 102     106.740  -1.771 -16.906  1.00 28.29           H  
ATOM   1070  HA2 GLY A 102     107.313  -2.370 -14.742  1.00 27.90           H  
ATOM   1071  HA3 GLY A 102     108.820  -1.438 -14.907  1.00 27.90           H  
ATOM   1072  N   ARG A 103     107.205  -0.497 -12.876  1.00 27.90           N  
ATOM   1073  CA  ARG A 103     106.915   0.581 -11.925  1.00 28.27           C  
ATOM   1074  C   ARG A 103     107.512   0.178 -10.603  1.00 29.34           C  
ATOM   1075  O   ARG A 103     107.000  -0.749  -9.948  1.00 30.31           O  
ATOM   1076  CB  ARG A 103     105.428   0.799 -11.747  1.00 27.68           C  
ATOM   1077  CG  ARG A 103     105.095   2.205 -11.393  1.00 27.16           C  
ATOM   1078  CD  ARG A 103     105.488   2.638  -9.965  1.00 28.21           C  
ATOM   1079  NE  ARG A 103     105.088   4.033  -9.722  1.00 29.59           N  
ATOM   1080  CZ  ARG A 103     105.818   4.948  -9.066  1.00 31.14           C  
ATOM   1081  NH1 ARG A 103     107.000   4.644  -8.519  1.00 31.67           N  
ATOM   1082  NH2 ARG A 103     105.353   6.187  -8.931  1.00 31.27           N1+
ATOM   1083  H   ARG A 103     107.454  -1.409 -12.520  1.00 27.90           H  
ATOM   1084  HA  ARG A 103     107.336   1.513 -12.302  1.00 28.27           H  
ATOM   1085  HB2 ARG A 103     104.924   0.545 -12.679  1.00 27.68           H  
ATOM   1086  HB3 ARG A 103     105.072   0.145 -10.951  1.00 27.68           H  
ATOM   1087  HG2 ARG A 103     104.018   2.332 -11.499  1.00 27.16           H  
ATOM   1088  HG3 ARG A 103     105.609   2.860 -12.097  1.00 27.16           H  
ATOM   1089  HD2 ARG A 103     106.568   2.549  -9.847  1.00 28.21           H  
ATOM   1090  HD3 ARG A 103     104.989   1.991  -9.244  1.00 28.21           H  
ATOM   1091  HE  ARG A 103     104.190   4.326 -10.078  1.00 29.59           H  
ATOM   1092 HH11 ARG A 103     107.520   5.349  -8.016  1.00 31.67           H  
ATOM   1093 HH12 ARG A 103     107.373   3.710  -8.609  1.00 31.67           H  
ATOM   1094 HH21 ARG A 103     104.455   6.435  -9.321  1.00 31.27           H  
ATOM   1095 HH22 ARG A 103     105.898   6.880  -8.438  1.00 31.27           H  
ATOM   1096  N   THR A 104     108.623   0.818 -10.234  1.00 29.39           N  
ATOM   1097  CA  THR A 104     109.416   0.353  -9.096  1.00 29.53           C  
ATOM   1098  C   THR A 104     108.837   0.937  -7.796  1.00 30.14           C  
ATOM   1099  O   THR A 104     108.550   2.136  -7.735  1.00 31.87           O  
ATOM   1100  CB  THR A 104     110.885   0.773  -9.293  1.00 29.76           C  
ATOM   1101  CG2 THR A 104     111.664   0.638  -7.988  1.00 27.08           C  
ATOM   1102  OG1 THR A 104     111.547  -0.102 -10.247  1.00 30.69           O  
ATOM   1103  H   THR A 104     108.921   1.635 -10.748  1.00 29.39           H  
ATOM   1104  HA  THR A 104     109.377  -0.734  -9.028  1.00 29.53           H  
ATOM   1105  HB  THR A 104     110.872   1.805  -9.643  1.00 29.76           H  
ATOM   1106 HG21 THR A 104     111.657  -0.404  -7.667  1.00 27.08           H  
ATOM   1107 HG22 THR A 104     111.199   1.258  -7.221  1.00 27.08           H  
ATOM   1108 HG23 THR A 104     112.693   0.964  -8.143  1.00 27.08           H  
ATOM   1109  HG1 THR A 104     111.528  -0.992  -9.887  1.00 30.69           H  
ATOM   1110  N   TYR A 105     108.637   0.118  -6.765  1.00 28.77           N  
ATOM   1111  CA  TYR A 105     108.015   0.645  -5.567  1.00 27.34           C  
ATOM   1112  C   TYR A 105     109.015   1.015  -4.448  1.00 27.79           C  
ATOM   1113  O   TYR A 105     108.695   1.792  -3.555  1.00 28.23           O  
ATOM   1114  CB  TYR A 105     106.852  -0.246  -5.136  1.00 26.52           C  
ATOM   1115  CG  TYR A 105     105.635   0.115  -5.931  1.00 26.26           C  
ATOM   1116  CD1 TYR A 105     104.704   1.015  -5.428  1.00 28.57           C  
ATOM   1117  CD2 TYR A 105     105.433  -0.383  -7.211  1.00 25.00           C  
ATOM   1118  CE1 TYR A 105     103.578   1.389  -6.166  1.00 24.28           C  
ATOM   1119  CE2 TYR A 105     104.326  -0.010  -7.967  1.00 23.05           C  
ATOM   1120  CZ  TYR A 105     103.397   0.896  -7.441  1.00 25.62           C  
ATOM   1121  OH  TYR A 105     102.288   1.334  -8.175  1.00 25.29           O  
ATOM   1122  H   TYR A 105     108.914  -0.852  -6.817  1.00 28.77           H  
ATOM   1123  HA  TYR A 105     107.584   1.615  -5.813  1.00 27.34           H  
ATOM   1124  HB2 TYR A 105     107.107  -1.291  -5.314  1.00 26.52           H  
ATOM   1125  HB3 TYR A 105     106.652  -0.097  -4.075  1.00 26.52           H  
ATOM   1126  HD1 TYR A 105     104.854   1.435  -4.444  1.00 28.57           H  
ATOM   1127  HD2 TYR A 105     106.150  -1.074  -7.629  1.00 25.00           H  
ATOM   1128  HE1 TYR A 105     102.851   2.063  -5.738  1.00 24.28           H  
ATOM   1129  HE2 TYR A 105     104.184  -0.418  -8.957  1.00 23.05           H  
ATOM   1130  HH  TYR A 105     102.216   0.967  -9.059  1.00 25.29           H  
ATOM   1131  N   ASP A 106     110.237   0.496  -4.509  1.00 27.73           N  
ATOM   1132  CA  ASP A 106     111.223   0.734  -3.443  1.00 27.10           C  
ATOM   1133  C   ASP A 106     112.593   0.296  -3.944  1.00 26.13           C  
ATOM   1134  O   ASP A 106     112.708  -0.578  -4.798  1.00 25.38           O  
ATOM   1135  CB  ASP A 106     110.828  -0.024  -2.157  1.00 27.26           C  
ATOM   1136  CG  ASP A 106     111.433   0.582  -0.880  1.00 29.79           C  
ATOM   1137  OD1 ASP A 106     112.124   1.617  -1.012  1.00 34.92           O  
ATOM   1138  OD2 ASP A 106     111.253   0.104   0.296  1.00 26.13           O1-
ATOM   1139  H   ASP A 106     110.494  -0.073  -5.303  1.00 27.73           H  
ATOM   1140  HA  ASP A 106     111.253   1.795  -3.194  1.00 27.10           H  
ATOM   1141  HB2 ASP A 106     111.170  -1.055  -2.245  1.00 27.26           H  
ATOM   1142  HB3 ASP A 106     109.742  -0.007  -2.066  1.00 27.26           H  
ATOM   1143  N   ILE A 107     113.623   0.938  -3.428  1.00 26.13           N  
ATOM   1144  CA  ILE A 107     115.001   0.718  -3.869  1.00 26.03           C  
ATOM   1145  C   ILE A 107     115.846   0.748  -2.627  1.00 26.72           C  
ATOM   1146  O   ILE A 107     115.574   1.553  -1.742  1.00 27.94           O  
ATOM   1147  CB  ILE A 107     115.461   1.837  -4.853  1.00 26.00           C  
ATOM   1148  CG1 ILE A 107     115.198   3.267  -4.347  1.00 21.32           C  
ATOM   1149  CG2 ILE A 107     114.792   1.670  -6.182  1.00 26.58           C  
ATOM   1150  H   ILE A 107     113.453   1.612  -2.695  1.00 26.13           H  
ATOM   1151  HA  ILE A 107     115.091  -0.230  -4.400  1.00 26.03           H  
ATOM   1152  HB  ILE A 107     116.541   1.719  -4.938  1.00 26.00           H  
ATOM   1153 HG11 ILE A 107     114.124   3.426  -4.248  1.00 21.32           H  
ATOM   1154 HG12 ILE A 107     115.607   3.985  -5.058  1.00 21.32           H  
ATOM   1155 HG13 ILE A 107     115.676   3.403  -3.377  1.00 21.32           H  
ATOM   1156 HG21 ILE A 107     113.715   1.793  -6.065  1.00 26.58           H  
ATOM   1157 HG22 ILE A 107     115.003   0.675  -6.573  1.00 26.58           H  
ATOM   1158 HG23 ILE A 107     115.170   2.421  -6.876  1.00 26.58           H  
ATOM   1159  N   SER A 108     116.843  -0.116  -2.507  1.00 26.62           N  
ATOM   1160  CA  SER A 108     117.717  -0.042  -1.326  1.00 26.75           C  
ATOM   1161  C   SER A 108     119.144  -0.331  -1.659  1.00 27.02           C  
ATOM   1162  O   SER A 108     119.443  -1.376  -2.201  1.00 27.50           O  
ATOM   1163  CB  SER A 108     117.273  -1.017  -0.265  1.00 26.71           C  
ATOM   1164  OG  SER A 108     117.865  -0.674   0.964  1.00 27.93           O  
ATOM   1165  H   SER A 108     117.001  -0.817  -3.217  1.00 26.62           H  
ATOM   1166  HA  SER A 108     117.640   0.980  -0.956  1.00 26.75           H  
ATOM   1167  HB2 SER A 108     117.578  -2.025  -0.547  1.00 26.71           H  
ATOM   1168  HB3 SER A 108     116.188  -0.980  -0.169  1.00 26.71           H  
ATOM   1169  HG  SER A 108     118.817  -0.715   0.849  1.00 27.93           H  
ATOM   1170  N   TYR A 109     120.026   0.599  -1.344  1.00 27.60           N  
ATOM   1171  CA  TYR A 109     121.429   0.468  -1.716  1.00 28.20           C  
ATOM   1172  C   TYR A 109     122.202  -0.441  -0.719  1.00 28.72           C  
ATOM   1173  O   TYR A 109     121.974  -0.360   0.500  1.00 29.36           O  
ATOM   1174  CB  TYR A 109     122.066   1.871  -1.845  1.00 27.74           C  
ATOM   1175  CG  TYR A 109     123.128   1.950  -2.907  1.00 27.63           C  
ATOM   1176  CD1 TYR A 109     122.839   2.413  -4.210  1.00 28.67           C  
ATOM   1177  CD2 TYR A 109     124.417   1.522  -2.635  1.00 34.34           C  
ATOM   1178  CE1 TYR A 109     123.820   2.470  -5.209  1.00 28.75           C  
ATOM   1179  CE2 TYR A 109     125.429   1.565  -3.629  1.00 37.64           C  
ATOM   1180  CZ  TYR A 109     125.125   2.040  -4.904  1.00 37.01           C  
ATOM   1181  OH  TYR A 109     126.152   2.078  -5.832  1.00 39.71           O  
ATOM   1182  H   TYR A 109     119.723   1.417  -0.835  1.00 27.60           H  
ATOM   1183  HA  TYR A 109     121.493  -0.024  -2.686  1.00 28.20           H  
ATOM   1184  HB2 TYR A 109     121.280   2.586  -2.088  1.00 27.74           H  
ATOM   1185  HB3 TYR A 109     122.515   2.136  -0.888  1.00 27.74           H  
ATOM   1186  HD1 TYR A 109     121.834   2.732  -4.443  1.00 28.67           H  
ATOM   1187  HD2 TYR A 109     124.656   1.149  -1.650  1.00 34.34           H  
ATOM   1188  HE1 TYR A 109     123.579   2.837  -6.196  1.00 28.75           H  
ATOM   1189  HE2 TYR A 109     126.430   1.231  -3.399  1.00 37.64           H  
ATOM   1190  HH  TYR A 109     127.001   1.768  -5.510  1.00 39.71           H  
ATOM   1191  N   ASN A 110     123.067  -1.323  -1.235  1.00 28.44           N  
ATOM   1192  CA  ASN A 110     123.970  -2.127  -0.407  1.00 28.46           C  
ATOM   1193  C   ASN A 110     125.296  -1.403  -0.435  1.00 28.39           C  
ATOM   1194  O   ASN A 110     126.078  -1.603  -1.370  1.00 28.63           O  
ATOM   1195  CB  ASN A 110     124.128  -3.555  -0.985  1.00 28.49           C  
ATOM   1196  CG  ASN A 110     125.146  -4.446  -0.196  1.00 29.79           C  
ATOM   1197  ND2 ASN A 110     124.827  -5.741  -0.079  1.00 29.01           N  
ATOM   1198  OD1 ASN A 110     126.198  -3.981   0.271  1.00 29.34           O  
ATOM   1199  H   ASN A 110     123.099  -1.439  -2.238  1.00 28.44           H  
ATOM   1200  HA  ASN A 110     123.585  -2.239   0.607  1.00 28.46           H  
ATOM   1201  HB2 ASN A 110     124.471  -3.473  -2.016  1.00 28.49           H  
ATOM   1202  HB3 ASN A 110     123.154  -4.044  -0.964  1.00 28.49           H  
ATOM   1203 HD21 ASN A 110     125.451  -6.373   0.402  1.00 29.01           H  
ATOM   1204 HD22 ASN A 110     123.962  -6.086  -0.471  1.00 29.01           H  
ATOM   1205  N   LEU A 111     125.554  -0.561   0.564  1.00 28.13           N  
ATOM   1206  CA  LEU A 111     126.792   0.230   0.567  1.00 28.02           C  
ATOM   1207  C   LEU A 111     128.082  -0.576   0.499  1.00 27.84           C  
ATOM   1208  O   LEU A 111     129.017  -0.149  -0.170  1.00 27.65           O  
ATOM   1209  CB  LEU A 111     126.837   1.250   1.695  1.00 27.99           C  
ATOM   1210  CG  LEU A 111     125.558   2.067   1.852  1.00 27.07           C  
ATOM   1211  CD1 LEU A 111     125.336   2.306   3.337  1.00 27.15           C  
ATOM   1212  CD2 LEU A 111     125.630   3.380   1.064  1.00 23.28           C  
ATOM   1213  H   LEU A 111     124.895  -0.466   1.324  1.00 28.13           H  
ATOM   1214  HA  LEU A 111     126.746   0.771  -0.378  1.00 28.02           H  
ATOM   1215  HB2 LEU A 111     127.020   0.719   2.629  1.00 27.99           H  
ATOM   1216  HB3 LEU A 111     127.660   1.938   1.501  1.00 27.99           H  
ATOM   1217  HG  LEU A 111     124.711   1.519   1.440  1.00 27.07           H  
ATOM   1218 HD11 LEU A 111     126.184   2.854   3.748  1.00 27.15           H  
ATOM   1219 HD12 LEU A 111     125.240   1.348   3.849  1.00 27.15           H  
ATOM   1220 HD13 LEU A 111     124.425   2.887   3.479  1.00 27.15           H  
ATOM   1221 HD21 LEU A 111     126.464   3.979   1.431  1.00 23.28           H  
ATOM   1222 HD22 LEU A 111     124.700   3.933   1.194  1.00 23.28           H  
ATOM   1223 HD23 LEU A 111     125.778   3.161   0.006  1.00 23.28           H  
ATOM   1224  N   GLN A 112     128.123  -1.751   1.128  1.00 28.39           N  
ATOM   1225  CA  GLN A 112     129.374  -2.557   1.132  1.00 29.19           C  
ATOM   1226  C   GLN A 112     129.863  -2.955  -0.250  1.00 29.12           C  
ATOM   1227  O   GLN A 112     131.054  -2.832  -0.518  1.00 29.35           O  
ATOM   1228  CB  GLN A 112     129.341  -3.811   2.037  1.00 28.84           C  
ATOM   1229  CG  GLN A 112     128.349  -3.744   3.207  1.00 32.59           C  
ATOM   1230  CD  GLN A 112     128.763  -2.742   4.301  1.00 36.23           C  
ATOM   1231  NE2 GLN A 112     127.849  -1.810   4.651  1.00 30.51           N  
ATOM   1232  OE1 GLN A 112     129.894  -2.815   4.820  1.00 34.79           O  
ATOM   1233  H   GLN A 112     127.301  -2.096   1.604  1.00 28.39           H  
ATOM   1234  HA  GLN A 112     130.087  -1.855   1.564  1.00 29.19           H  
ATOM   1235  HB2 GLN A 112     129.075  -4.668   1.418  1.00 28.84           H  
ATOM   1236  HB3 GLN A 112     130.340  -3.957   2.449  1.00 28.84           H  
ATOM   1237  HG2 GLN A 112     128.276  -4.735   3.655  1.00 32.59           H  
ATOM   1238  HG3 GLN A 112     127.375  -3.448   2.818  1.00 32.59           H  
ATOM   1239 HE21 GLN A 112     128.069  -1.130   5.364  1.00 30.51           H  
ATOM   1240 HE22 GLN A 112     126.946  -1.794   4.199  1.00 30.51           H  
ATOM   1241  N   ASN A 113     128.968  -3.420  -1.124  1.00 29.08           N  
ATOM   1242  CA  ASN A 113     129.406  -3.908  -2.444  1.00 29.06           C  
ATOM   1243  C   ASN A 113     128.843  -3.147  -3.642  1.00 28.75           C  
ATOM   1244  O   ASN A 113     128.856  -3.656  -4.767  1.00 28.45           O  
ATOM   1245  CB  ASN A 113     129.175  -5.424  -2.595  1.00 29.10           C  
ATOM   1246  CG  ASN A 113     127.720  -5.832  -2.366  1.00 29.47           C  
ATOM   1247  ND2 ASN A 113     126.796  -5.100  -2.955  1.00 31.97           N  
ATOM   1248  OD1 ASN A 113     127.441  -6.800  -1.669  1.00 31.43           O  
ATOM   1249  H   ASN A 113     127.988  -3.438  -0.880  1.00 29.08           H  
ATOM   1250  HA  ASN A 113     130.477  -3.705  -2.461  1.00 29.06           H  
ATOM   1251  HB2 ASN A 113     129.800  -5.945  -1.869  1.00 29.10           H  
ATOM   1252  HB3 ASN A 113     129.464  -5.721  -3.603  1.00 29.10           H  
ATOM   1253 HD21 ASN A 113     125.819  -5.330  -2.839  1.00 31.97           H  
ATOM   1254 HD22 ASN A 113     127.064  -4.309  -3.523  1.00 31.97           H  
ATOM   1255  N   ASN A 114     128.354  -1.938  -3.386  1.00 28.74           N  
ATOM   1256  CA  ASN A 114     127.787  -1.094  -4.429  1.00 29.51           C  
ATOM   1257  C   ASN A 114     126.792  -1.784  -5.378  1.00 29.36           C  
ATOM   1258  O   ASN A 114     126.997  -1.863  -6.591  1.00 30.09           O  
ATOM   1259  CB  ASN A 114     128.915  -0.414  -5.214  1.00 29.64           C  
ATOM   1260  CG  ASN A 114     129.337   0.889  -4.584  1.00 32.06           C  
ATOM   1261  ND2 ASN A 114     128.376   1.830  -4.385  1.00 33.01           N  
ATOM   1262  OD1 ASN A 114     130.504   1.045  -4.245  1.00 29.85           O  
ATOM   1263  H   ASN A 114     128.376  -1.593  -2.437  1.00 28.74           H  
ATOM   1264  HA  ASN A 114     127.181  -0.354  -3.906  1.00 29.51           H  
ATOM   1265  HB2 ASN A 114     128.569  -0.218  -6.229  1.00 29.64           H  
ATOM   1266  HB3 ASN A 114     129.774  -1.084  -5.246  1.00 29.64           H  
ATOM   1267 HD21 ASN A 114     128.611   2.705  -3.939  1.00 33.01           H  
ATOM   1268 HD22 ASN A 114     127.427   1.654  -4.683  1.00 33.01           H  
ATOM   1269  N   GLN A 115     125.714  -2.292  -4.817  1.00 28.86           N  
ATOM   1270  CA  GLN A 115     124.693  -2.916  -5.621  1.00 28.63           C  
ATOM   1271  C   GLN A 115     123.414  -2.253  -5.189  1.00 28.70           C  
ATOM   1272  O   GLN A 115     123.228  -2.005  -3.989  1.00 29.32           O  
ATOM   1273  CB  GLN A 115     124.647  -4.411  -5.336  1.00 28.64           C  
ATOM   1274  CG  GLN A 115     125.854  -5.156  -5.853  1.00 29.78           C  
ATOM   1275  CD  GLN A 115     125.461  -6.426  -6.529  1.00 32.98           C  
ATOM   1276  NE2 GLN A 115     125.014  -7.388  -5.738  1.00 36.14           N  
ATOM   1277  OE1 GLN A 115     125.532  -6.541  -7.761  1.00 34.80           O  
ATOM   1278  H   GLN A 115     125.602  -2.244  -3.814  1.00 28.86           H  
ATOM   1279  HA  GLN A 115     124.872  -2.804  -6.690  1.00 28.63           H  
ATOM   1280  HB2 GLN A 115     124.587  -4.556  -4.257  1.00 28.64           H  
ATOM   1281  HB3 GLN A 115     123.756  -4.826  -5.808  1.00 28.64           H  
ATOM   1282  HG2 GLN A 115     126.512  -5.389  -5.016  1.00 29.78           H  
ATOM   1283  HG3 GLN A 115     126.383  -4.523  -6.566  1.00 29.78           H  
ATOM   1284 HE21 GLN A 115     124.711  -8.267  -6.133  1.00 36.14           H  
ATOM   1285 HE22 GLN A 115     124.976  -7.244  -4.739  1.00 36.14           H  
ATOM   1286  N   LEU A 116     122.551  -1.936  -6.149  1.00 28.12           N  
ATOM   1287  CA  LEU A 116     121.259  -1.325  -5.852  1.00 27.60           C  
ATOM   1288  C   LEU A 116     120.161  -2.366  -6.008  1.00 27.19           C  
ATOM   1289  O   LEU A 116     120.015  -2.951  -7.074  1.00 27.82           O  
ATOM   1290  CB  LEU A 116     120.998  -0.102  -6.742  1.00 27.10           C  
ATOM   1291  CG  LEU A 116     119.548   0.362  -6.681  1.00 27.89           C  
ATOM   1292  CD1 LEU A 116     119.148   0.335  -5.252  1.00 32.61           C  
ATOM   1293  CD2 LEU A 116     119.324   1.759  -7.208  1.00 28.91           C  
ATOM   1294  H   LEU A 116     122.796  -2.123  -7.111  1.00 28.12           H  
ATOM   1295  HA  LEU A 116     121.267  -0.969  -4.822  1.00 27.60           H  
ATOM   1296  HB2 LEU A 116     121.641   0.714  -6.413  1.00 27.10           H  
ATOM   1297  HB3 LEU A 116     121.239  -0.361  -7.773  1.00 27.10           H  
ATOM   1298  HG  LEU A 116     118.959  -0.302  -7.314  1.00 27.89           H  
ATOM   1299 HD11 LEU A 116     119.778   1.021  -4.685  1.00 32.61           H  
ATOM   1300 HD12 LEU A 116     119.267  -0.675  -4.860  1.00 32.61           H  
ATOM   1301 HD13 LEU A 116     118.105   0.640  -5.161  1.00 32.61           H  
ATOM   1302 HD21 LEU A 116     119.893   2.469  -6.608  1.00 28.91           H  
ATOM   1303 HD22 LEU A 116     118.263   2.003  -7.151  1.00 28.91           H  
ATOM   1304 HD23 LEU A 116     119.654   1.813  -8.245  1.00 28.91           H  
ATOM   1305  N   TYR A 117     119.408  -2.614  -4.947  1.00 26.48           N  
ATOM   1306  CA  TYR A 117     118.331  -3.572  -5.046  1.00 26.70           C  
ATOM   1307  C   TYR A 117     117.061  -2.818  -5.357  1.00 27.53           C  
ATOM   1308  O   TYR A 117     116.716  -1.802  -4.700  1.00 28.37           O  
ATOM   1309  CB  TYR A 117     118.226  -4.436  -3.804  1.00 26.24           C  
ATOM   1310  CG  TYR A 117     119.383  -5.444  -3.718  1.00 28.83           C  
ATOM   1311  CD1 TYR A 117     119.191  -6.798  -4.036  1.00 23.12           C  
ATOM   1312  CD2 TYR A 117     120.677  -5.033  -3.348  1.00 27.87           C  
ATOM   1313  CE1 TYR A 117     120.225  -7.699  -3.974  1.00 22.62           C  
ATOM   1314  CE2 TYR A 117     121.732  -5.943  -3.290  1.00 27.56           C  
ATOM   1315  CZ  TYR A 117     121.504  -7.277  -3.601  1.00 26.95           C  
ATOM   1316  OH  TYR A 117     122.552  -8.191  -3.541  1.00 24.76           O  
ATOM   1317  H   TYR A 117     119.585  -2.137  -4.075  1.00 26.48           H  
ATOM   1318  HA  TYR A 117     118.527  -4.276  -5.855  1.00 26.70           H  
ATOM   1319  HB2 TYR A 117     118.250  -3.794  -2.923  1.00 26.24           H  
ATOM   1320  HB3 TYR A 117     117.283  -4.981  -3.831  1.00 26.24           H  
ATOM   1321  HD1 TYR A 117     118.210  -7.137  -4.335  1.00 23.12           H  
ATOM   1322  HD2 TYR A 117     120.856  -3.996  -3.105  1.00 27.87           H  
ATOM   1323  HE1 TYR A 117     120.049  -8.737  -4.214  1.00 22.62           H  
ATOM   1324  HE2 TYR A 117     122.720  -5.612  -3.005  1.00 27.56           H  
ATOM   1325  HH  TYR A 117     123.398  -7.822  -3.277  1.00 24.76           H  
ATOM   1326  N   ILE A 118     116.398  -3.280  -6.417  1.00 27.09           N  
ATOM   1327  CA  ILE A 118     115.154  -2.698  -6.907  1.00 25.91           C  
ATOM   1328  C   ILE A 118     114.054  -3.718  -6.589  1.00 25.98           C  
ATOM   1329  O   ILE A 118     114.271  -4.923  -6.765  1.00 26.64           O  
ATOM   1330  CB  ILE A 118     115.244  -2.484  -8.489  1.00 25.96           C  
ATOM   1331  CG1 ILE A 118     116.389  -1.555  -8.935  1.00 21.87           C  
ATOM   1332  CG2 ILE A 118     113.933  -1.990  -9.044  1.00 25.03           C  
ATOM   1333  H   ILE A 118     116.778  -4.077  -6.908  1.00 27.09           H  
ATOM   1334  HA  ILE A 118     114.955  -1.732  -6.444  1.00 25.91           H  
ATOM   1335  HB  ILE A 118     115.470  -3.469  -8.899  1.00 25.96           H  
ATOM   1336 HG11 ILE A 118     116.213  -0.550  -8.550  1.00 21.87           H  
ATOM   1337 HG12 ILE A 118     116.430  -1.525 -10.024  1.00 21.87           H  
ATOM   1338 HG13 ILE A 118     117.335  -1.932  -8.546  1.00 21.87           H  
ATOM   1339 HG21 ILE A 118     113.712  -1.006  -8.632  1.00 25.03           H  
ATOM   1340 HG22 ILE A 118     113.138  -2.685  -8.772  1.00 25.03           H  
ATOM   1341 HG23 ILE A 118     114.001  -1.922 -10.130  1.00 25.03           H  
ATOM   1342  N   VAL A 119     112.897  -3.272  -6.108  1.00 25.81           N  
ATOM   1343  CA  VAL A 119     111.678  -4.098  -6.198  1.00 26.00           C  
ATOM   1344  C   VAL A 119     110.626  -3.373  -7.026  1.00 27.32           C  
ATOM   1345  O   VAL A 119     110.332  -2.177  -6.784  1.00 28.13           O  
ATOM   1346  CB  VAL A 119     111.031  -4.495  -4.841  1.00 25.26           C  
ATOM   1347  CG1 VAL A 119     111.851  -5.458  -4.148  1.00 26.71           C  
ATOM   1348  CG2 VAL A 119     110.733  -3.302  -3.932  1.00 23.66           C  
ATOM   1349  H   VAL A 119     112.853  -2.360  -5.677  1.00 25.81           H  
ATOM   1350  HA  VAL A 119     112.012  -5.026  -6.662  1.00 26.00           H  
ATOM   1351  HB  VAL A 119     110.068  -4.943  -5.087  1.00 25.26           H  
ATOM   1352 HG11 VAL A 119     112.813  -5.007  -3.903  1.00 26.71           H  
ATOM   1353 HG12 VAL A 119     112.009  -6.327  -4.787  1.00 26.71           H  
ATOM   1354 HG13 VAL A 119     111.351  -5.768  -3.231  1.00 26.71           H  
ATOM   1355 HG21 VAL A 119     111.668  -2.815  -3.654  1.00 23.66           H  
ATOM   1356 HG22 VAL A 119     110.223  -3.648  -3.033  1.00 23.66           H  
ATOM   1357 HG23 VAL A 119     110.096  -2.593  -4.461  1.00 23.66           H  
ATOM   1358  N   ASP A 120     110.018  -4.094  -7.965  1.00 27.46           N  
ATOM   1359  CA  ASP A 120     109.106  -3.469  -8.926  1.00 27.26           C  
ATOM   1360  C   ASP A 120     107.839  -4.308  -9.153  1.00 27.44           C  
ATOM   1361  O   ASP A 120     107.914  -5.541  -9.308  1.00 27.91           O  
ATOM   1362  CB  ASP A 120     109.896  -3.344 -10.195  1.00 27.41           C  
ATOM   1363  CG  ASP A 120     109.136  -2.751 -11.305  1.00 27.81           C  
ATOM   1364  OD1 ASP A 120     109.426  -1.560 -11.531  1.00 24.90           O  
ATOM   1365  OD2 ASP A 120     108.329  -3.401 -12.043  1.00 27.32           O1-
ATOM   1366  H   ASP A 120     110.188  -5.088  -8.016  1.00 27.46           H  
ATOM   1367  HA  ASP A 120     108.754  -2.505  -8.560  1.00 27.26           H  
ATOM   1368  HB2 ASP A 120     110.225  -4.339 -10.495  1.00 27.41           H  
ATOM   1369  HB3 ASP A 120     110.766  -2.717  -9.999  1.00 27.41           H  
ATOM   1370  N   CYS A 121     106.679  -3.658  -9.202  1.00 26.66           N  
ATOM   1371  CA  CYS A 121     105.414  -4.398  -9.273  1.00 26.57           C  
ATOM   1372  C   CYS A 121     105.354  -5.448 -10.406  1.00 26.69           C  
ATOM   1373  O   CYS A 121     104.755  -6.534 -10.257  1.00 26.02           O  
ATOM   1374  CB  CYS A 121     104.251  -3.417  -9.371  1.00 26.76           C  
ATOM   1375  SG  CYS A 121     102.617  -4.147  -9.647  1.00 27.97           S  
ATOM   1376  H   CYS A 121     106.669  -2.648  -9.190  1.00 26.66           H  
ATOM   1377  HA  CYS A 121     105.339  -4.975  -8.351  1.00 26.57           H  
ATOM   1378  HB2 CYS A 121     104.457  -2.738 -10.198  1.00 26.76           H  
ATOM   1379  HB3 CYS A 121     104.211  -2.853  -8.439  1.00 26.76           H  
ATOM   1380  HG  CYS A 121     102.629  -4.848 -10.784  1.00 27.97           H  
ATOM   1381  N   TYR A 122     106.009  -5.124 -11.525  1.00 26.70           N  
ATOM   1382  CA  TYR A 122     105.955  -5.959 -12.705  1.00 25.82           C  
ATOM   1383  C   TYR A 122     107.240  -6.738 -12.948  1.00 26.09           C  
ATOM   1384  O   TYR A 122     107.217  -7.804 -13.569  1.00 25.74           O  
ATOM   1385  CB  TYR A 122     105.534  -5.105 -13.895  1.00 25.71           C  
ATOM   1386  CG  TYR A 122     104.191  -4.456 -13.655  1.00 25.72           C  
ATOM   1387  CD1 TYR A 122     103.003  -5.070 -14.067  1.00 22.33           C  
ATOM   1388  CD2 TYR A 122     104.100  -3.249 -12.956  1.00 27.77           C  
ATOM   1389  CE1 TYR A 122     101.755  -4.485 -13.803  1.00 23.87           C  
ATOM   1390  CE2 TYR A 122     102.863  -2.656 -12.700  1.00 27.53           C  
ATOM   1391  CZ  TYR A 122     101.701  -3.270 -13.123  1.00 24.60           C  
ATOM   1392  OH  TYR A 122     100.508  -2.658 -12.854  1.00 20.01           O  
ATOM   1393  H   TYR A 122     106.555  -4.275 -11.547  1.00 26.70           H  
ATOM   1394  HA  TYR A 122     105.205  -6.735 -12.550  1.00 25.82           H  
ATOM   1395  HB2 TYR A 122     106.281  -4.327 -14.056  1.00 25.71           H  
ATOM   1396  HB3 TYR A 122     105.470  -5.737 -14.781  1.00 25.71           H  
ATOM   1397  HD1 TYR A 122     103.047  -6.010 -14.597  1.00 22.33           H  
ATOM   1398  HD2 TYR A 122     105.002  -2.767 -12.608  1.00 27.77           H  
ATOM   1399  HE1 TYR A 122     100.846  -4.972 -14.124  1.00 23.87           H  
ATOM   1400  HE2 TYR A 122     102.815  -1.716 -12.171  1.00 27.53           H  
ATOM   1401  HH  TYR A 122     100.577  -1.827 -12.379  1.00 20.01           H  
ATOM   1402  N   TYR A 123     108.373  -6.241 -12.461  1.00 26.40           N  
ATOM   1403  CA  TYR A 123     109.613  -7.011 -12.675  1.00 26.78           C  
ATOM   1404  C   TYR A 123     110.197  -7.530 -11.355  1.00 27.03           C  
ATOM   1405  O   TYR A 123     111.316  -7.997 -11.311  1.00 27.83           O  
ATOM   1406  CB  TYR A 123     110.593  -6.295 -13.671  1.00 26.28           C  
ATOM   1407  CG  TYR A 123     109.872  -6.119 -15.006  1.00 25.85           C  
ATOM   1408  CD1 TYR A 123     109.975  -7.078 -16.027  1.00 23.06           C  
ATOM   1409  CD2 TYR A 123     108.979  -5.054 -15.199  1.00 27.84           C  
ATOM   1410  CE1 TYR A 123     109.243  -6.951 -17.226  1.00 24.20           C  
ATOM   1411  CE2 TYR A 123     108.244  -4.920 -16.383  1.00 26.57           C  
ATOM   1412  CZ  TYR A 123     108.381  -5.869 -17.377  1.00 25.99           C  
ATOM   1413  OH  TYR A 123     107.652  -5.712 -18.507  1.00 23.96           O  
ATOM   1414  H   TYR A 123     108.384  -5.364 -11.960  1.00 26.40           H  
ATOM   1415  HA  TYR A 123     109.377  -7.931 -13.209  1.00 26.78           H  
ATOM   1416  HB2 TYR A 123     110.876  -5.320 -13.273  1.00 26.28           H  
ATOM   1417  HB3 TYR A 123     111.486  -6.904 -13.811  1.00 26.28           H  
ATOM   1418  HD1 TYR A 123     110.627  -7.928 -15.892  1.00 23.06           H  
ATOM   1419  HD2 TYR A 123     108.856  -4.321 -14.416  1.00 27.84           H  
ATOM   1420  HE1 TYR A 123     109.350  -7.682 -18.014  1.00 24.20           H  
ATOM   1421  HE2 TYR A 123     107.576  -4.082 -16.518  1.00 26.57           H  
ATOM   1422  HH  TYR A 123     107.088  -4.935 -18.521  1.00 23.96           H  
ATOM   1423  N   HIS A 124     109.389  -7.460 -10.293  1.00 26.79           N  
ATOM   1424  CA  HIS A 124     109.690  -8.062  -8.989  1.00 26.15           C  
ATOM   1425  C   HIS A 124     111.079  -7.714  -8.494  1.00 26.37           C  
ATOM   1426  O   HIS A 124     111.541  -6.606  -8.756  1.00 26.20           O  
ATOM   1427  CB  HIS A 124     109.441  -9.554  -9.045  1.00 25.58           C  
ATOM   1428  CG  HIS A 124     108.304  -9.926  -9.938  1.00 24.85           C  
ATOM   1429  CD2 HIS A 124     108.281 -10.442 -11.186  1.00 23.97           C  
ATOM   1430  ND1 HIS A 124     106.988  -9.745  -9.579  1.00 25.80           N  
ATOM   1431  CE1 HIS A 124     106.201 -10.153 -10.555  1.00 20.22           C  
ATOM   1432  NE2 HIS A 124     106.960 -10.588 -11.540  1.00 20.70           N  
ATOM   1433  H   HIS A 124     108.516  -6.962 -10.394  1.00 26.79           H  
ATOM   1434  HA  HIS A 124     109.014  -7.635  -8.249  1.00 26.15           H  
ATOM   1435  HB2 HIS A 124     109.220  -9.907  -8.038  1.00 25.58           H  
ATOM   1436  HB3 HIS A 124     110.344 -10.043  -9.411  1.00 25.58           H  
ATOM   1437  HD2 HIS A 124     109.139 -10.693 -11.792  1.00 23.97           H  
ATOM   1438  HE2 HIS A 124     106.626 -10.968 -12.414  1.00 20.70           H  
ATOM   1439  HE1 HIS A 124     105.121 -10.134 -10.548  1.00 20.22           H  
ATOM   1440  N   LEU A 125     111.734  -8.648  -7.789  1.00 27.17           N  
ATOM   1441  CA  LEU A 125     113.023  -8.398  -7.122  1.00 27.11           C  
ATOM   1442  C   LEU A 125     114.154  -8.462  -8.102  1.00 27.30           C  
ATOM   1443  O   LEU A 125     114.314  -9.487  -8.796  1.00 27.68           O  
ATOM   1444  CB  LEU A 125     113.302  -9.416  -6.015  1.00 26.90           C  
ATOM   1445  CG  LEU A 125     114.640  -9.124  -5.300  1.00 28.25           C  
ATOM   1446  CD1 LEU A 125     114.716  -7.675  -4.833  1.00 26.75           C  
ATOM   1447  CD2 LEU A 125     114.901 -10.052  -4.126  1.00 26.60           C  
ATOM   1448  H   LEU A 125     111.323  -9.568  -7.712  1.00 27.17           H  
ATOM   1449  HA  LEU A 125     112.952  -7.401  -6.687  1.00 27.11           H  
ATOM   1450  HB2 LEU A 125     112.494  -9.375  -5.285  1.00 26.90           H  
ATOM   1451  HB3 LEU A 125     113.345 -10.413  -6.454  1.00 26.90           H  
ATOM   1452  HG  LEU A 125     115.417  -9.306  -6.043  1.00 28.25           H  
ATOM   1453 HD11 LEU A 125     113.940  -7.492  -4.090  1.00 26.75           H  
ATOM   1454 HD12 LEU A 125     114.568  -7.011  -5.684  1.00 26.75           H  
ATOM   1455 HD13 LEU A 125     115.694  -7.487  -4.391  1.00 26.75           H  
ATOM   1456 HD21 LEU A 125     114.139  -9.895  -3.362  1.00 26.60           H  
ATOM   1457 HD22 LEU A 125     115.885  -9.840  -3.707  1.00 26.60           H  
ATOM   1458 HD23 LEU A 125     114.867 -11.087  -4.466  1.00 26.60           H  
ATOM   1459  N   SER A 126     114.951  -7.391  -8.138  1.00 26.86           N  
ATOM   1460  CA  SER A 126     116.122  -7.356  -9.015  1.00 27.04           C  
ATOM   1461  C   SER A 126     117.239  -6.480  -8.469  1.00 26.46           C  
ATOM   1462  O   SER A 126     117.052  -5.713  -7.521  1.00 26.06           O  
ATOM   1463  CB  SER A 126     115.723  -6.883 -10.403  1.00 27.03           C  
ATOM   1464  OG  SER A 126     115.070  -5.650 -10.247  1.00 28.28           O  
ATOM   1465  H   SER A 126     114.743  -6.595  -7.552  1.00 26.86           H  
ATOM   1466  HA  SER A 126     116.509  -8.374  -9.068  1.00 27.04           H  
ATOM   1467  HB2 SER A 126     115.051  -7.606 -10.866  1.00 27.03           H  
ATOM   1468  HB3 SER A 126     116.609  -6.761 -11.025  1.00 27.03           H  
ATOM   1469  HG  SER A 126     114.298  -5.798  -9.696  1.00 28.28           H  
ATOM   1470  N   VAL A 127     118.401  -6.596  -9.096  1.00 26.15           N  
ATOM   1471  CA  VAL A 127     119.587  -5.897  -8.625  1.00 26.27           C  
ATOM   1472  C   VAL A 127     120.320  -5.247  -9.788  1.00 25.98           C  
ATOM   1473  O   VAL A 127     120.344  -5.810 -10.886  1.00 26.29           O  
ATOM   1474  CB  VAL A 127     120.529  -6.889  -7.893  1.00 26.37           C  
ATOM   1475  CG1 VAL A 127     121.003  -7.969  -8.829  1.00 25.95           C  
ATOM   1476  CG2 VAL A 127     121.715  -6.179  -7.255  1.00 27.10           C  
ATOM   1477  H   VAL A 127     118.464  -7.181  -9.917  1.00 26.15           H  
ATOM   1478  HA  VAL A 127     119.278  -5.116  -7.930  1.00 26.27           H  
ATOM   1479  HB  VAL A 127     119.951  -7.350  -7.092  1.00 26.37           H  
ATOM   1480 HG11 VAL A 127     121.583  -7.522  -9.636  1.00 25.95           H  
ATOM   1481 HG12 VAL A 127     120.142  -8.491  -9.247  1.00 25.95           H  
ATOM   1482 HG13 VAL A 127     121.627  -8.676  -8.282  1.00 25.95           H  
ATOM   1483 HG21 VAL A 127     122.316  -5.705  -8.032  1.00 27.10           H  
ATOM   1484 HG22 VAL A 127     122.325  -6.904  -6.715  1.00 27.10           H  
ATOM   1485 HG23 VAL A 127     121.354  -5.420  -6.561  1.00 27.10           H  
ATOM   1486  N   VAL A 128     120.925  -4.087  -9.544  1.00 25.18           N  
ATOM   1487  CA  VAL A 128     121.754  -3.440 -10.562  1.00 25.15           C  
ATOM   1488  C   VAL A 128     123.159  -3.039 -10.049  1.00 25.06           C  
ATOM   1489  O   VAL A 128     123.344  -2.749  -8.880  1.00 25.02           O  
ATOM   1490  CB  VAL A 128     120.954  -2.268 -11.250  1.00 24.68           C  
ATOM   1491  CG1 VAL A 128     120.674  -1.145 -10.291  1.00 25.51           C  
ATOM   1492  CG2 VAL A 128     121.674  -1.721 -12.422  1.00 24.40           C  
ATOM   1493  H   VAL A 128     120.810  -3.646  -8.642  1.00 25.18           H  
ATOM   1494  HA  VAL A 128     121.972  -4.175 -11.337  1.00 25.15           H  
ATOM   1495  HB  VAL A 128     120.011  -2.704 -11.580  1.00 24.68           H  
ATOM   1496 HG11 VAL A 128     121.616  -0.707  -9.959  1.00 25.51           H  
ATOM   1497 HG12 VAL A 128     120.129  -1.530  -9.429  1.00 25.51           H  
ATOM   1498 HG13 VAL A 128     120.074  -0.383 -10.789  1.00 25.51           H  
ATOM   1499 HG21 VAL A 128     122.618  -1.284 -12.097  1.00 24.40           H  
ATOM   1500 HG22 VAL A 128     121.063  -0.954 -12.898  1.00 24.40           H  
ATOM   1501 HG23 VAL A 128     121.871  -2.523 -13.134  1.00 24.40           H  
ATOM   1502  N   GLY A 129     124.148  -3.027 -10.929  1.00 25.75           N  
ATOM   1503  CA  GLY A 129     125.498  -2.605 -10.561  1.00 26.77           C  
ATOM   1504  C   GLY A 129     125.664  -1.111 -10.316  1.00 27.31           C  
ATOM   1505  O   GLY A 129     124.690  -0.359 -10.336  1.00 27.15           O  
ATOM   1506  H   GLY A 129     123.965  -3.317 -11.879  1.00 25.75           H  
ATOM   1507  HA2 GLY A 129     125.779  -3.130  -9.648  1.00 26.77           H  
ATOM   1508  HA3 GLY A 129     126.173  -2.892 -11.367  1.00 26.77           H  
ATOM   1509  N   SER A 130     126.913  -0.693 -10.092  1.00 27.93           N  
ATOM   1510  CA  SER A 130     127.256   0.707  -9.776  1.00 28.01           C  
ATOM   1511  C   SER A 130     126.919   1.684 -10.915  1.00 27.99           C  
ATOM   1512  O   SER A 130     126.601   2.871 -10.702  1.00 27.97           O  
ATOM   1513  CB  SER A 130     128.752   0.816  -9.420  1.00 27.79           C  
ATOM   1514  OG  SER A 130     129.553   1.200 -10.530  1.00 26.39           O  
ATOM   1515  H   SER A 130     127.661  -1.370 -10.141  1.00 27.93           H  
ATOM   1516  HA  SER A 130     126.643   0.994  -8.921  1.00 28.01           H  
ATOM   1517  HB2 SER A 130     129.096  -0.153  -9.060  1.00 27.79           H  
ATOM   1518  HB3 SER A 130     128.870   1.559  -8.631  1.00 27.79           H  
ATOM   1519  HG  SER A 130     129.438   0.536 -11.214  1.00 26.39           H  
ATOM   1520  N   GLU A 131     126.977   1.159 -12.121  1.00 27.58           N  
ATOM   1521  CA  GLU A 131     126.887   1.969 -13.312  1.00 28.99           C  
ATOM   1522  C   GLU A 131     125.485   1.876 -13.942  1.00 28.71           C  
ATOM   1523  O   GLU A 131     125.297   2.207 -15.128  1.00 28.11           O  
ATOM   1524  CB  GLU A 131     128.028   1.602 -14.320  1.00 29.65           C  
ATOM   1525  CG  GLU A 131     128.382   0.101 -14.538  1.00 36.66           C  
ATOM   1526  CD  GLU A 131     127.539  -0.941 -13.709  1.00 50.93           C  
ATOM   1527  OE1 GLU A 131     128.063  -1.473 -12.671  1.00 53.78           O  
ATOM   1528  OE2 GLU A 131     126.355  -1.258 -14.082  1.00 49.08           O1-
ATOM   1529  H   GLU A 131     127.088   0.160 -12.215  1.00 27.58           H  
ATOM   1530  HA  GLU A 131     127.033   3.013 -13.035  1.00 28.99           H  
ATOM   1531  HB2 GLU A 131     127.741   2.008 -15.290  1.00 29.65           H  
ATOM   1532  HB3 GLU A 131     128.934   2.098 -13.972  1.00 29.65           H  
ATOM   1533  HG2 GLU A 131     129.431  -0.035 -14.274  1.00 36.66           H  
ATOM   1534  HG3 GLU A 131     128.241  -0.124 -15.595  1.00 36.66           H  
ATOM   1535  N   GLY A 132     124.504   1.426 -13.144  1.00 28.77           N  
ATOM   1536  CA  GLY A 132     123.100   1.436 -13.543  1.00 28.17           C  
ATOM   1537  C   GLY A 132     122.737   0.482 -14.671  1.00 28.11           C  
ATOM   1538  O   GLY A 132     123.281  -0.625 -14.756  1.00 28.43           O  
ATOM   1539  H   GLY A 132     124.747   1.066 -12.232  1.00 28.77           H  
ATOM   1540  HA2 GLY A 132     122.501   1.171 -12.672  1.00 28.17           H  
ATOM   1541  HA3 GLY A 132     122.848   2.447 -13.863  1.00 28.17           H  
ATOM   1542  N   GLY A 133     121.824   0.896 -15.540  1.00 27.40           N  
ATOM   1543  CA  GLY A 133     121.367   0.034 -16.609  1.00 26.96           C  
ATOM   1544  C   GLY A 133     120.107  -0.730 -16.238  1.00 27.57           C  
ATOM   1545  O   GLY A 133     119.518  -0.498 -15.193  1.00 27.85           O  
ATOM   1546  H   GLY A 133     121.442   1.827 -15.454  1.00 27.40           H  
ATOM   1547  HA2 GLY A 133     121.160   0.645 -17.487  1.00 26.96           H  
ATOM   1548  HA3 GLY A 133     122.155  -0.682 -16.842  1.00 26.96           H  
ATOM   1549  N   HIS A 134     119.670  -1.622 -17.127  1.00 28.12           N  
ATOM   1550  CA  HIS A 134     118.530  -2.526 -16.904  1.00 27.40           C  
ATOM   1551  C   HIS A 134     118.914  -3.552 -15.821  1.00 26.96           C  
ATOM   1552  O   HIS A 134     120.009  -4.121 -15.872  1.00 26.90           O  
ATOM   1553  CB  HIS A 134     118.163  -3.246 -18.223  1.00 27.06           C  
ATOM   1554  CG  HIS A 134     117.720  -2.327 -19.328  1.00 28.24           C  
ATOM   1555  CD2 HIS A 134     118.423  -1.684 -20.291  1.00 28.03           C  
ATOM   1556  ND1 HIS A 134     116.396  -1.976 -19.529  1.00 31.87           N  
ATOM   1557  CE1 HIS A 134     116.303  -1.168 -20.574  1.00 27.93           C  
ATOM   1558  NE2 HIS A 134     117.520  -0.966 -21.048  1.00 30.79           N  
ATOM   1559  H   HIS A 134     120.153  -1.681 -18.012  1.00 28.12           H  
ATOM   1560  HA  HIS A 134     117.663  -1.956 -16.572  1.00 27.40           H  
ATOM   1561  HB2 HIS A 134     117.353  -3.946 -18.016  1.00 27.06           H  
ATOM   1562  HB3 HIS A 134     119.039  -3.796 -18.567  1.00 27.06           H  
ATOM   1563  HD2 HIS A 134     119.492  -1.726 -20.439  1.00 28.03           H  
ATOM   1564  HE2 HIS A 134     117.752  -0.380 -21.837  1.00 30.79           H  
ATOM   1565  HE1 HIS A 134     115.391  -0.747 -20.970  1.00 27.93           H  
ATOM   1566  N   ALA A 135     118.039  -3.781 -14.845  1.00 26.29           N  
ATOM   1567  CA  ALA A 135     118.392  -4.621 -13.697  1.00 25.96           C  
ATOM   1568  C   ALA A 135     118.543  -6.084 -14.054  1.00 26.11           C  
ATOM   1569  O   ALA A 135     117.887  -6.588 -14.966  1.00 25.47           O  
ATOM   1570  CB  ALA A 135     117.344  -4.506 -12.646  1.00 26.14           C  
ATOM   1571  H   ALA A 135     117.118  -3.370 -14.896  1.00 26.29           H  
ATOM   1572  HA  ALA A 135     119.356  -4.260 -13.340  1.00 25.96           H  
ATOM   1573  HB1 ALA A 135     116.396  -4.875 -13.037  1.00 26.14           H  
ATOM   1574  HB2 ALA A 135     117.235  -3.461 -12.354  1.00 26.14           H  
ATOM   1575  HB3 ALA A 135     117.634  -5.098 -11.778  1.00 26.14           H  
ATOM   1576  N   THR A 136     119.403  -6.776 -13.313  1.00 26.78           N  
ATOM   1577  CA  THR A 136     119.364  -8.241 -13.286  1.00 26.20           C  
ATOM   1578  C   THR A 136     118.228  -8.715 -12.366  1.00 26.74           C  
ATOM   1579  O   THR A 136     118.079  -8.206 -11.215  1.00 26.79           O  
ATOM   1580  CB  THR A 136     120.665  -8.782 -12.804  1.00 25.50           C  
ATOM   1581  CG2 THR A 136     120.484 -10.213 -12.345  1.00 22.06           C  
ATOM   1582  OG1 THR A 136     121.523  -8.872 -13.933  1.00 25.63           O  
ATOM   1583  H   THR A 136     120.092  -6.286 -12.761  1.00 26.78           H  
ATOM   1584  HA  THR A 136     119.184  -8.607 -14.297  1.00 26.20           H  
ATOM   1585  HB  THR A 136     121.047  -8.148 -12.004  1.00 25.50           H  
ATOM   1586 HG21 THR A 136     120.102 -10.814 -13.170  1.00 22.06           H  
ATOM   1587 HG22 THR A 136     119.777 -10.242 -11.516  1.00 22.06           H  
ATOM   1588 HG23 THR A 136     121.443 -10.614 -12.018  1.00 22.06           H  
ATOM   1589  HG1 THR A 136     121.099  -9.447 -14.574  1.00 25.63           H  
ATOM   1590  N   GLN A 137     117.427  -9.665 -12.867  1.00 25.95           N  
ATOM   1591  CA  GLN A 137     116.303 -10.153 -12.095  1.00 25.31           C  
ATOM   1592  C   GLN A 137     116.648 -11.283 -11.140  1.00 25.58           C  
ATOM   1593  O   GLN A 137     117.237 -12.283 -11.523  1.00 25.82           O  
ATOM   1594  CB  GLN A 137     115.148 -10.550 -12.972  1.00 24.98           C  
ATOM   1595  CG  GLN A 137     113.855 -10.583 -12.193  1.00 24.78           C  
ATOM   1596  CD  GLN A 137     112.669 -10.917 -13.051  1.00 24.05           C  
ATOM   1597  NE2 GLN A 137     111.715 -10.015 -13.122  1.00 27.14           N  
ATOM   1598  OE1 GLN A 137     112.608 -11.981 -13.630  1.00 24.91           O  
ATOM   1599  H   GLN A 137     117.608 -10.042 -13.786  1.00 25.95           H  
ATOM   1600  HA  GLN A 137     116.006  -9.305 -11.478  1.00 25.31           H  
ATOM   1601  HB2 GLN A 137     115.055  -9.830 -13.785  1.00 24.98           H  
ATOM   1602  HB3 GLN A 137     115.339 -11.540 -13.385  1.00 24.98           H  
ATOM   1603  HG2 GLN A 137     113.694  -9.604 -11.742  1.00 24.78           H  
ATOM   1604  HG3 GLN A 137     113.940 -11.335 -11.408  1.00 24.78           H  
ATOM   1605 HE21 GLN A 137     110.890 -10.195 -13.675  1.00 27.14           H  
ATOM   1606 HE22 GLN A 137     111.808  -9.142 -12.623  1.00 27.14           H  
ATOM   1607  N   LEU A 138     116.209 -11.121  -9.898  1.00 25.53           N  
ATOM   1608  CA  LEU A 138     116.597 -11.997  -8.829  1.00 25.24           C  
ATOM   1609  C   LEU A 138     115.589 -13.083  -8.428  1.00 25.50           C  
ATOM   1610  O   LEU A 138     115.971 -14.221  -8.239  1.00 25.36           O  
ATOM   1611  CB  LEU A 138     116.993 -11.135  -7.653  1.00 24.89           C  
ATOM   1612  CG  LEU A 138     118.431 -10.646  -7.804  1.00 24.04           C  
ATOM   1613  CD1 LEU A 138     118.877 -10.074  -6.499  1.00 30.54           C  
ATOM   1614  CD2 LEU A 138     119.365 -11.730  -8.172  1.00 19.62           C  
ATOM   1615  H   LEU A 138     115.581 -10.356  -9.698  1.00 25.53           H  
ATOM   1616  HA  LEU A 138     117.432 -12.591  -9.199  1.00 25.24           H  
ATOM   1617  HB2 LEU A 138     116.326 -10.275  -7.599  1.00 24.89           H  
ATOM   1618  HB3 LEU A 138     116.908 -11.719  -6.736  1.00 24.89           H  
ATOM   1619  HG  LEU A 138     118.443  -9.905  -8.603  1.00 24.04           H  
ATOM   1620 HD11 LEU A 138     118.848 -10.849  -5.734  1.00 30.54           H  
ATOM   1621 HD12 LEU A 138     118.213  -9.257  -6.214  1.00 30.54           H  
ATOM   1622 HD13 LEU A 138     119.895  -9.698  -6.596  1.00 30.54           H  
ATOM   1623 HD21 LEU A 138     119.371 -12.486  -7.387  1.00 19.62           H  
ATOM   1624 HD22 LEU A 138     120.368 -11.321  -8.290  1.00 19.62           H  
ATOM   1625 HD23 LEU A 138     119.044 -12.183  -9.110  1.00 19.62           H  
ATOM   1626  N   ALA A 139     114.321 -12.724  -8.280  1.00 26.19           N  
ATOM   1627  CA  ALA A 139     113.254 -13.656  -7.850  1.00 26.22           C  
ATOM   1628  C   ALA A 139     111.858 -13.066  -8.157  1.00 26.71           C  
ATOM   1629  O   ALA A 139     111.619 -11.830  -8.047  1.00 25.95           O  
ATOM   1630  CB  ALA A 139     113.362 -13.999  -6.357  1.00 25.59           C  
ATOM   1631  H   ALA A 139     114.070 -11.764  -8.471  1.00 26.19           H  
ATOM   1632  HA  ALA A 139     113.385 -14.578  -8.416  1.00 26.22           H  
ATOM   1633  HB1 ALA A 139     113.235 -13.092  -5.766  1.00 25.59           H  
ATOM   1634  HB2 ALA A 139     114.342 -14.431  -6.153  1.00 25.59           H  
ATOM   1635  HB3 ALA A 139     112.586 -14.717  -6.092  1.00 25.59           H  
ATOM   1636  N   THR A 140     110.955 -13.967  -8.543  1.00 26.65           N  
ATOM   1637  CA  THR A 140     109.610 -13.591  -8.965  1.00 26.99           C  
ATOM   1638  C   THR A 140     108.524 -14.335  -8.211  1.00 27.12           C  
ATOM   1639  O   THR A 140     107.337 -14.087  -8.404  1.00 27.60           O  
ATOM   1640  CB  THR A 140     109.429 -13.852 -10.437  1.00 26.73           C  
ATOM   1641  CG2 THR A 140     110.476 -13.097 -11.231  1.00 28.20           C  
ATOM   1642  OG1 THR A 140     109.719 -15.229 -10.701  1.00 27.48           O  
ATOM   1643  H   THR A 140     111.211 -14.944  -8.543  1.00 26.65           H  
ATOM   1644  HA  THR A 140     109.511 -12.528  -8.744  1.00 26.99           H  
ATOM   1645  HB  THR A 140     108.414 -13.561 -10.707  1.00 26.73           H  
ATOM   1646 HG21 THR A 140     111.470 -13.423 -10.924  1.00 28.20           H  
ATOM   1647 HG22 THR A 140     110.372 -12.028 -11.046  1.00 28.20           H  
ATOM   1648 HG23 THR A 140     110.340 -13.297 -12.294  1.00 28.20           H  
ATOM   1649  HG1 THR A 140     110.627 -15.391 -10.434  1.00 27.48           H  
ATOM   1650  N   SER A 141     108.935 -15.255  -7.361  1.00 27.13           N  
ATOM   1651  CA  SER A 141     108.005 -15.946  -6.507  1.00 27.46           C  
ATOM   1652  C   SER A 141     108.724 -16.576  -5.275  1.00 28.03           C  
ATOM   1653  O   SER A 141     109.967 -16.556  -5.174  1.00 28.33           O  
ATOM   1654  CB  SER A 141     107.262 -16.983  -7.342  1.00 27.08           C  
ATOM   1655  OG  SER A 141     107.772 -18.280  -7.112  1.00 29.30           O  
ATOM   1656  H   SER A 141     109.919 -15.479  -7.308  1.00 27.13           H  
ATOM   1657  HA  SER A 141     107.282 -15.241  -6.097  1.00 27.46           H  
ATOM   1658  HB2 SER A 141     107.376 -16.738  -8.398  1.00 27.08           H  
ATOM   1659  HB3 SER A 141     106.205 -16.964  -7.076  1.00 27.08           H  
ATOM   1660  HG  SER A 141     108.701 -18.273  -7.352  1.00 29.30           H  
ATOM   1661  N   VAL A 142     107.925 -17.102  -4.343  1.00 27.95           N  
ATOM   1662  CA  VAL A 142     108.373 -17.934  -3.220  1.00 27.26           C  
ATOM   1663  C   VAL A 142     107.338 -19.043  -2.986  1.00 27.46           C  
ATOM   1664  O   VAL A 142     106.147 -18.868  -3.311  1.00 27.90           O  
ATOM   1665  CB  VAL A 142     108.503 -17.113  -1.925  1.00 26.83           C  
ATOM   1666  CG1 VAL A 142     107.212 -17.120  -1.141  1.00 26.76           C  
ATOM   1667  CG2 VAL A 142     109.585 -17.662  -1.066  1.00 25.58           C  
ATOM   1668  H   VAL A 142     106.936 -16.913  -4.417  1.00 27.95           H  
ATOM   1669  HA  VAL A 142     109.350 -18.347  -3.470  1.00 27.26           H  
ATOM   1670  HB  VAL A 142     108.741 -16.089  -2.213  1.00 26.83           H  
ATOM   1671 HG11 VAL A 142     106.969 -18.142  -0.850  1.00 26.76           H  
ATOM   1672 HG12 VAL A 142     106.409 -16.717  -1.759  1.00 26.76           H  
ATOM   1673 HG13 VAL A 142     107.326 -16.506  -0.248  1.00 26.76           H  
ATOM   1674 HG21 VAL A 142     109.340 -18.685  -0.782  1.00 25.58           H  
ATOM   1675 HG22 VAL A 142     109.683 -17.050  -0.169  1.00 25.58           H  
ATOM   1676 HG23 VAL A 142     110.526 -17.653  -1.617  1.00 25.58           H  
ATOM   1677  N   ASP A 143     107.778 -20.158  -2.391  1.00 26.95           N  
ATOM   1678  CA  ASP A 143     106.922 -21.312  -2.136  1.00 26.06           C  
ATOM   1679  C   ASP A 143     106.038 -21.567  -3.344  1.00 25.84           C  
ATOM   1680  O   ASP A 143     104.898 -21.985  -3.193  1.00 25.24           O  
ATOM   1681  CB  ASP A 143     106.049 -21.060  -0.908  1.00 26.16           C  
ATOM   1682  CG  ASP A 143     106.776 -21.317   0.410  1.00 27.99           C  
ATOM   1683  OD1 ASP A 143     107.983 -21.668   0.391  1.00 30.15           O  
ATOM   1684  OD2 ASP A 143     106.201 -21.191   1.523  1.00 26.70           O1-
ATOM   1685  H   ASP A 143     108.746 -20.203  -2.106  1.00 26.95           H  
ATOM   1686  HA  ASP A 143     107.550 -22.184  -1.952  1.00 26.06           H  
ATOM   1687  HB2 ASP A 143     105.181 -21.718  -0.959  1.00 26.16           H  
ATOM   1688  HB3 ASP A 143     105.719 -20.021  -0.925  1.00 26.16           H  
ATOM   1689  N   GLY A 144     106.559 -21.270  -4.540  1.00 26.40           N  
ATOM   1690  CA  GLY A 144     105.864 -21.536  -5.793  1.00 27.30           C  
ATOM   1691  C   GLY A 144     104.573 -20.746  -6.041  1.00 28.02           C  
ATOM   1692  O   GLY A 144     103.694 -21.218  -6.766  1.00 28.49           O  
ATOM   1693  H   GLY A 144     107.474 -20.843  -4.576  1.00 26.40           H  
ATOM   1694  HA2 GLY A 144     106.552 -21.310  -6.608  1.00 27.30           H  
ATOM   1695  HA3 GLY A 144     105.612 -22.596  -5.813  1.00 27.30           H  
ATOM   1696  N   VAL A 145     104.454 -19.558  -5.441  1.00 27.72           N  
ATOM   1697  CA  VAL A 145     103.314 -18.674  -5.659  1.00 27.13           C  
ATOM   1698  C   VAL A 145     103.901 -17.334  -6.115  1.00 27.26           C  
ATOM   1699  O   VAL A 145     104.641 -16.703  -5.367  1.00 27.58           O  
ATOM   1700  CB  VAL A 145     102.443 -18.469  -4.359  1.00 27.07           C  
ATOM   1701  CG1 VAL A 145     101.240 -17.581  -4.643  1.00 26.31           C  
ATOM   1702  CG2 VAL A 145     101.976 -19.777  -3.783  1.00 24.44           C  
ATOM   1703  H   VAL A 145     105.184 -19.259  -4.810  1.00 27.72           H  
ATOM   1704  HA  VAL A 145     102.643 -19.110  -6.399  1.00 27.13           H  
ATOM   1705  HB  VAL A 145     103.085 -17.982  -3.625  1.00 27.07           H  
ATOM   1706 HG11 VAL A 145     100.596 -18.066  -5.377  1.00 26.31           H  
ATOM   1707 HG12 VAL A 145     101.580 -16.623  -5.035  1.00 26.31           H  
ATOM   1708 HG13 VAL A 145     100.682 -17.419  -3.721  1.00 26.31           H  
ATOM   1709 HG21 VAL A 145     101.331 -20.281  -4.503  1.00 24.44           H  
ATOM   1710 HG22 VAL A 145     101.420 -19.591  -2.864  1.00 24.44           H  
ATOM   1711 HG23 VAL A 145     102.839 -20.407  -3.565  1.00 24.44           H  
ATOM   1712  N   PRO A 146     103.570 -16.873  -7.319  1.00 27.17           N  
ATOM   1713  CA  PRO A 146     104.270 -15.710  -7.895  1.00 26.89           C  
ATOM   1714  C   PRO A 146     103.968 -14.439  -7.132  1.00 26.50           C  
ATOM   1715  O   PRO A 146     102.929 -14.384  -6.511  1.00 26.23           O  
ATOM   1716  CB  PRO A 146     103.703 -15.612  -9.320  1.00 27.20           C  
ATOM   1717  CG  PRO A 146     102.885 -16.836  -9.540  1.00 26.49           C  
ATOM   1718  CD  PRO A 146     102.493 -17.366  -8.195  1.00 27.15           C  
ATOM   1719  HA  PRO A 146     105.353 -15.830  -7.861  1.00 26.89           H  
ATOM   1720  HB2 PRO A 146     103.081 -14.722  -9.416  1.00 27.20           H  
ATOM   1721  HB3 PRO A 146     104.515 -15.568 -10.045  1.00 27.20           H  
ATOM   1722  HG2 PRO A 146     103.470 -17.582 -10.078  1.00 26.49           H  
ATOM   1723  HG3 PRO A 146     101.994 -16.589 -10.116  1.00 26.49           H  
ATOM   1724  HD2 PRO A 146     102.458 -18.455  -8.198  1.00 27.15           H  
ATOM   1725  HD3 PRO A 146     101.525 -16.972  -7.886  1.00 27.15           H  
ATOM   1726  N   PHE A 147     104.855 -13.448  -7.157  1.00 26.93           N  
ATOM   1727  CA  PHE A 147     104.549 -12.153  -6.542  1.00 26.90           C  
ATOM   1728  C   PHE A 147     103.634 -11.436  -7.507  1.00 27.15           C  
ATOM   1729  O   PHE A 147     103.729 -11.679  -8.725  1.00 27.66           O  
ATOM   1730  CB  PHE A 147     105.782 -11.266  -6.361  1.00 26.93           C  
ATOM   1731  CG  PHE A 147     106.968 -11.925  -5.700  1.00 26.56           C  
ATOM   1732  CD1 PHE A 147     106.829 -12.825  -4.677  1.00 30.74           C  
ATOM   1733  CD2 PHE A 147     108.249 -11.590  -6.097  1.00 26.85           C  
ATOM   1734  CE1 PHE A 147     107.984 -13.418  -4.084  1.00 33.85           C  
ATOM   1735  CE2 PHE A 147     109.383 -12.167  -5.520  1.00 25.47           C  
ATOM   1736  CZ  PHE A 147     109.255 -13.067  -4.509  1.00 26.39           C  
ATOM   1737  H   PHE A 147     105.749 -13.589  -7.605  1.00 26.93           H  
ATOM   1738  HA  PHE A 147     104.120 -12.332  -5.556  1.00 26.90           H  
ATOM   1739  HB2 PHE A 147     106.096 -10.922  -7.347  1.00 26.93           H  
ATOM   1740  HB3 PHE A 147     105.492 -10.409  -5.753  1.00 26.93           H  
ATOM   1741  HD1 PHE A 147     105.844 -13.086  -4.319  1.00 30.74           H  
ATOM   1742  HD2 PHE A 147     108.378 -10.857  -6.880  1.00 26.85           H  
ATOM   1743  HE1 PHE A 147     107.866 -14.147  -3.296  1.00 33.85           H  
ATOM   1744  HE2 PHE A 147     110.365 -11.897  -5.879  1.00 25.47           H  
ATOM   1745  HZ  PHE A 147     110.129 -13.501  -4.045  1.00 26.39           H  
ATOM   1746  N   LYS A 148     102.759 -10.570  -6.971  1.00 26.70           N  
ATOM   1747  CA  LYS A 148     101.840  -9.762  -7.784  1.00 26.05           C  
ATOM   1748  C   LYS A 148     102.130  -8.284  -7.696  1.00 26.29           C  
ATOM   1749  O   LYS A 148     102.040  -7.567  -8.700  1.00 26.50           O  
ATOM   1750  CB  LYS A 148     100.389 -10.004  -7.420  1.00 25.35           C  
ATOM   1751  CG  LYS A 148      99.655 -10.859  -8.441  1.00 25.88           C  
ATOM   1752  CD  LYS A 148      99.191 -10.083  -9.703  1.00 30.60           C  
ATOM   1753  CE  LYS A 148      99.377 -10.925 -11.021  1.00 32.51           C  
ATOM   1754  NZ  LYS A 148      98.901 -10.216 -12.259  1.00 29.31           N1+
ATOM   1755  H   LYS A 148     102.731 -10.470  -5.966  1.00 26.70           H  
ATOM   1756  HA  LYS A 148     102.008 -10.087  -8.811  1.00 26.05           H  
ATOM   1757  HB2 LYS A 148     100.353 -10.508  -6.454  1.00 25.35           H  
ATOM   1758  HB3 LYS A 148      99.884  -9.041  -7.346  1.00 25.35           H  
ATOM   1759  HG2 LYS A 148     100.322 -11.661  -8.758  1.00 25.88           H  
ATOM   1760  HG3 LYS A 148      98.775 -11.287  -7.960  1.00 25.88           H  
ATOM   1761  HD2 LYS A 148      99.776  -9.167  -9.786  1.00 30.60           H  
ATOM   1762  HD3 LYS A 148      98.136  -9.832  -9.593  1.00 30.60           H  
ATOM   1763  HE2 LYS A 148      98.816 -11.854 -10.919  1.00 32.51           H  
ATOM   1764  HE3 LYS A 148     100.437 -11.151 -11.139  1.00 32.51           H  
ATOM   1765  HZ1 LYS A 148      97.919  -9.999 -12.166  1.00 29.31           H  
ATOM   1766  HZ2 LYS A 148      99.039 -10.812 -13.063  1.00 29.31           H  
ATOM   1767  HZ3 LYS A 148      99.425  -9.361 -12.380  1.00 29.31           H  
ATOM   1768  N   TRP A 149     102.493  -7.827  -6.499  1.00 26.31           N  
ATOM   1769  CA  TRP A 149     102.920  -6.442  -6.289  1.00 26.35           C  
ATOM   1770  C   TRP A 149     103.945  -6.233  -5.150  1.00 26.59           C  
ATOM   1771  O   TRP A 149     103.553  -6.045  -4.014  1.00 27.34           O  
ATOM   1772  CB  TRP A 149     101.677  -5.601  -6.037  1.00 26.12           C  
ATOM   1773  CG  TRP A 149     101.904  -4.164  -5.647  1.00 28.60           C  
ATOM   1774  CD1 TRP A 149     103.082  -3.439  -5.715  1.00 30.54           C  
ATOM   1775  CD2 TRP A 149     100.920  -3.263  -5.142  1.00 26.58           C  
ATOM   1776  CE2 TRP A 149     101.555  -2.014  -4.922  1.00 25.71           C  
ATOM   1777  CE3 TRP A 149      99.558  -3.379  -4.863  1.00 29.98           C  
ATOM   1778  NE1 TRP A 149     102.873  -2.153  -5.270  1.00 29.71           N  
ATOM   1779  CZ2 TRP A 149     100.883  -0.911  -4.431  1.00 26.46           C  
ATOM   1780  CZ3 TRP A 149      98.869  -2.256  -4.372  1.00 32.80           C  
ATOM   1781  CH2 TRP A 149      99.539  -1.050  -4.156  1.00 30.11           C  
ATOM   1782  H   TRP A 149     102.473  -8.457  -5.710  1.00 26.31           H  
ATOM   1783  HA  TRP A 149     103.450  -6.135  -7.191  1.00 26.35           H  
ATOM   1784  HB2 TRP A 149     101.083  -5.606  -6.951  1.00 26.12           H  
ATOM   1785  HB3 TRP A 149     101.113  -6.076  -5.235  1.00 26.12           H  
ATOM   1786  HD1 TRP A 149     104.027  -3.826  -6.066  1.00 30.54           H  
ATOM   1787  HE1 TRP A 149     103.576  -1.430  -5.210  1.00 29.71           H  
ATOM   1788  HE3 TRP A 149      99.042  -4.315  -5.021  1.00 29.98           H  
ATOM   1789  HZ2 TRP A 149     101.393   0.027  -4.268  1.00 26.46           H  
ATOM   1790  HZ3 TRP A 149      97.812  -2.327  -4.160  1.00 32.80           H  
ATOM   1791  HH2 TRP A 149      98.991  -0.206  -3.764  1.00 30.11           H  
ATOM   1792  N   LEU A 150     105.247  -6.253  -5.427  1.00 26.92           N  
ATOM   1793  CA  LEU A 150     106.227  -5.911  -4.377  1.00 27.16           C  
ATOM   1794  C   LEU A 150     106.073  -4.439  -3.983  1.00 27.96           C  
ATOM   1795  O   LEU A 150     105.809  -3.611  -4.868  1.00 28.05           O  
ATOM   1796  CB  LEU A 150     107.668  -6.227  -4.787  1.00 26.13           C  
ATOM   1797  CG  LEU A 150     107.805  -7.702  -5.203  1.00 27.35           C  
ATOM   1798  CD1 LEU A 150     109.220  -8.237  -5.267  1.00 20.78           C  
ATOM   1799  CD2 LEU A 150     106.959  -8.576  -4.288  1.00 29.03           C  
ATOM   1800  H   LEU A 150     105.561  -6.499  -6.344  1.00 26.92           H  
ATOM   1801  HA  LEU A 150     106.015  -6.538  -3.511  1.00 27.16           H  
ATOM   1802  HB2 LEU A 150     107.949  -5.591  -5.627  1.00 26.13           H  
ATOM   1803  HB3 LEU A 150     108.331  -6.030  -3.945  1.00 26.13           H  
ATOM   1804  HG  LEU A 150     107.446  -7.741  -6.231  1.00 27.35           H  
ATOM   1805 HD11 LEU A 150     109.656  -8.232  -4.268  1.00 20.78           H  
ATOM   1806 HD12 LEU A 150     109.817  -7.608  -5.927  1.00 20.78           H  
ATOM   1807 HD13 LEU A 150     109.206  -9.257  -5.652  1.00 20.78           H  
ATOM   1808 HD21 LEU A 150     107.344  -8.515  -3.270  1.00 29.03           H  
ATOM   1809 HD22 LEU A 150     107.002  -9.610  -4.631  1.00 29.03           H  
ATOM   1810 HD23 LEU A 150     105.926  -8.229  -4.307  1.00 29.03           H  
ATOM   1811  N   TYR A 151     106.236  -4.107  -2.664  1.00 28.55           N  
ATOM   1812  CA  TYR A 151     106.037  -2.719  -2.227  1.00 28.61           C  
ATOM   1813  C   TYR A 151     107.306  -2.148  -1.670  1.00 28.92           C  
ATOM   1814  O   TYR A 151     107.669  -1.018  -2.029  1.00 30.42           O  
ATOM   1815  CB  TYR A 151     104.887  -2.633  -1.217  1.00 29.19           C  
ATOM   1816  CG  TYR A 151     104.608  -1.210  -0.837  1.00 26.99           C  
ATOM   1817  CD1 TYR A 151     103.820  -0.409  -1.667  1.00 23.93           C  
ATOM   1818  CD2 TYR A 151     105.158  -0.683   0.334  1.00 27.66           C  
ATOM   1819  CE1 TYR A 151     103.580   0.920  -1.329  1.00 27.37           C  
ATOM   1820  CE2 TYR A 151     104.928   0.644   0.682  1.00 28.04           C  
ATOM   1821  CZ  TYR A 151     104.140   1.431  -0.157  1.00 28.23           C  
ATOM   1822  OH  TYR A 151     103.907   2.737   0.183  1.00 24.95           O  
ATOM   1823  H   TYR A 151     106.490  -4.809  -1.999  1.00 28.55           H  
ATOM   1824  HA  TYR A 151     105.763  -2.118  -3.094  1.00 28.61           H  
ATOM   1825  HB2 TYR A 151     103.990  -3.065  -1.661  1.00 29.19           H  
ATOM   1826  HB3 TYR A 151     105.156  -3.194  -0.322  1.00 29.19           H  
ATOM   1827  HD1 TYR A 151     103.397  -0.821  -2.571  1.00 23.93           H  
ATOM   1828  HD2 TYR A 151     105.765  -1.309   0.972  1.00 27.66           H  
ATOM   1829  HE1 TYR A 151     102.970   1.546  -1.964  1.00 27.37           H  
ATOM   1830  HE2 TYR A 151     105.352   1.057   1.585  1.00 28.04           H  
ATOM   1831  HH  TYR A 151     104.318   3.023   1.002  1.00 24.95           H  
ATOM   1832  N   ALA A 152     108.011  -2.922  -0.776  1.00 27.31           N  
ATOM   1833  CA  ALA A 152     109.190  -2.402  -0.116  1.00 25.94           C  
ATOM   1834  C   ALA A 152     110.288  -3.404  -0.072  1.00 25.64           C  
ATOM   1835  O   ALA A 152     110.105  -4.616  -0.260  1.00 25.36           O  
ATOM   1836  CB  ALA A 152     108.867  -1.926   1.289  1.00 25.90           C  
ATOM   1837  H   ALA A 152     107.705  -3.854  -0.580  1.00 27.31           H  
ATOM   1838  HA  ALA A 152     109.531  -1.552  -0.706  1.00 25.94           H  
ATOM   1839  HB1 ALA A 152     108.524  -2.769   1.888  1.00 25.90           H  
ATOM   1840  HB2 ALA A 152     108.084  -1.169   1.245  1.00 25.90           H  
ATOM   1841  HB3 ALA A 152     109.761  -1.498   1.742  1.00 25.90           H  
ATOM   1842  N   VAL A 153     111.471  -2.880   0.186  1.00 25.60           N  
ATOM   1843  CA  VAL A 153     112.677  -3.681   0.187  1.00 25.08           C  
ATOM   1844  C   VAL A 153     113.635  -3.022   1.118  1.00 24.14           C  
ATOM   1845  O   VAL A 153     113.535  -1.842   1.325  1.00 23.90           O  
ATOM   1846  CB  VAL A 153     113.332  -3.703  -1.223  1.00 25.33           C  
ATOM   1847  CG1 VAL A 153     113.781  -2.259  -1.646  1.00 24.32           C  
ATOM   1848  CG2 VAL A 153     114.491  -4.721  -1.270  1.00 23.94           C  
ATOM   1849  H   VAL A 153     111.537  -1.893   0.388  1.00 25.60           H  
ATOM   1850  HA  VAL A 153     112.436  -4.703   0.481  1.00 25.08           H  
ATOM   1851  HB  VAL A 153     112.592  -4.032  -1.952  1.00 25.33           H  
ATOM   1852 HG11 VAL A 153     114.525  -1.888  -0.940  1.00 24.32           H  
ATOM   1853 HG12 VAL A 153     112.917  -1.595  -1.645  1.00 24.32           H  
ATOM   1854 HG13 VAL A 153     114.213  -2.291  -2.646  1.00 24.32           H  
ATOM   1855 HG21 VAL A 153     115.259  -4.431  -0.553  1.00 23.94           H  
ATOM   1856 HG22 VAL A 153     114.918  -4.739  -2.273  1.00 23.94           H  
ATOM   1857 HG23 VAL A 153     114.114  -5.712  -1.018  1.00 23.94           H  
ATOM   1858  N   THR A 154     114.581  -3.795   1.631  1.00 24.42           N  
ATOM   1859  CA  THR A 154     115.716  -3.290   2.391  1.00 23.96           C  
ATOM   1860  C   THR A 154     116.879  -4.286   2.439  1.00 24.37           C  
ATOM   1861  O   THR A 154     116.738  -5.511   2.238  1.00 24.21           O  
ATOM   1862  CB  THR A 154     115.269  -2.919   3.785  1.00 23.94           C  
ATOM   1863  CG2 THR A 154     115.211  -4.142   4.710  1.00 23.21           C  
ATOM   1864  OG1 THR A 154     116.239  -2.066   4.372  1.00 25.65           O  
ATOM   1865  H   THR A 154     114.511  -4.792   1.487  1.00 24.42           H  
ATOM   1866  HA  THR A 154     116.090  -2.403   1.880  1.00 23.96           H  
ATOM   1867  HB  THR A 154     114.286  -2.458   3.687  1.00 23.94           H  
ATOM   1868 HG21 THR A 154     116.204  -4.584   4.791  1.00 23.21           H  
ATOM   1869 HG22 THR A 154     114.519  -4.877   4.298  1.00 23.21           H  
ATOM   1870 HG23 THR A 154     114.869  -3.834   5.698  1.00 23.21           H  
ATOM   1871  HG1 THR A 154     117.065  -2.553   4.416  1.00 25.65           H  
ATOM   1872  N   VAL A 155     118.050  -3.739   2.682  1.00 24.71           N  
ATOM   1873  CA  VAL A 155     119.246  -4.541   2.669  1.00 25.48           C  
ATOM   1874  C   VAL A 155     119.875  -4.433   4.030  1.00 25.52           C  
ATOM   1875  O   VAL A 155     120.171  -3.323   4.467  1.00 25.50           O  
ATOM   1876  CB  VAL A 155     120.276  -4.000   1.658  1.00 25.80           C  
ATOM   1877  CG1 VAL A 155     120.878  -5.121   0.841  1.00 26.71           C  
ATOM   1878  CG2 VAL A 155     119.677  -2.969   0.745  1.00 25.80           C  
ATOM   1879  H   VAL A 155     118.111  -2.750   2.879  1.00 24.71           H  
ATOM   1880  HA  VAL A 155     118.979  -5.563   2.399  1.00 25.48           H  
ATOM   1881  HB  VAL A 155     121.065  -3.522   2.238  1.00 25.80           H  
ATOM   1882 HG11 VAL A 155     120.096  -5.605   0.257  1.00 26.71           H  
ATOM   1883 HG12 VAL A 155     121.338  -5.850   1.508  1.00 26.71           H  
ATOM   1884 HG13 VAL A 155     121.635  -4.715   0.169  1.00 26.71           H  
ATOM   1885 HG21 VAL A 155     118.884  -3.425   0.153  1.00 25.80           H  
ATOM   1886 HG22 VAL A 155     120.449  -2.580   0.081  1.00 25.80           H  
ATOM   1887 HG23 VAL A 155     119.264  -2.154   1.339  1.00 25.80           H  
ATOM   1888  N   ASP A 156     120.085  -5.570   4.689  1.00 25.19           N  
ATOM   1889  CA  ASP A 156     120.779  -5.598   5.965  1.00 25.40           C  
ATOM   1890  C   ASP A 156     122.272  -5.492   5.663  1.00 25.72           C  
ATOM   1891  O   ASP A 156     122.939  -6.476   5.351  1.00 25.26           O  
ATOM   1892  CB  ASP A 156     120.380  -6.869   6.742  1.00 25.79           C  
ATOM   1893  CG  ASP A 156     121.198  -7.115   8.021  1.00 24.88           C  
ATOM   1894  OD1 ASP A 156     122.223  -6.473   8.261  1.00 23.31           O  
ATOM   1895  OD2 ASP A 156     120.884  -7.995   8.842  1.00 25.33           O1-
ATOM   1896  H   ASP A 156     119.753  -6.437   4.291  1.00 25.19           H  
ATOM   1897  HA  ASP A 156     120.506  -4.765   6.613  1.00 25.40           H  
ATOM   1898  HB2 ASP A 156     120.512  -7.727   6.083  1.00 25.79           H  
ATOM   1899  HB3 ASP A 156     119.330  -6.783   7.020  1.00 25.79           H  
ATOM   1900  N   GLN A 157     122.771  -4.266   5.773  1.00 26.08           N  
ATOM   1901  CA  GLN A 157     124.166  -3.926   5.516  1.00 26.67           C  
ATOM   1902  C   GLN A 157     125.208  -4.842   6.143  1.00 26.85           C  
ATOM   1903  O   GLN A 157     126.285  -5.018   5.584  1.00 27.02           O  
ATOM   1904  CB  GLN A 157     124.420  -2.504   5.978  1.00 26.74           C  
ATOM   1905  CG  GLN A 157     123.618  -1.468   5.209  1.00 30.33           C  
ATOM   1906  CD  GLN A 157     123.976  -1.395   3.717  1.00 31.88           C  
ATOM   1907  NE2 GLN A 157     122.971  -1.132   2.875  1.00 26.10           N  
ATOM   1908  OE1 GLN A 157     125.144  -1.586   3.336  1.00 35.17           O  
ATOM   1909  H   GLN A 157     122.146  -3.523   6.052  1.00 26.08           H  
ATOM   1910  HA  GLN A 157     124.292  -4.050   4.440  1.00 26.67           H  
ATOM   1911  HB2 GLN A 157     124.157  -2.431   7.033  1.00 26.74           H  
ATOM   1912  HB3 GLN A 157     125.480  -2.284   5.852  1.00 26.74           H  
ATOM   1913  HG2 GLN A 157     123.801  -0.490   5.655  1.00 30.33           H  
ATOM   1914  HG3 GLN A 157     122.560  -1.716   5.298  1.00 30.33           H  
ATOM   1915 HE21 GLN A 157     123.145  -1.081   1.881  1.00 26.10           H  
ATOM   1916 HE22 GLN A 157     122.038  -0.984   3.233  1.00 26.10           H  
ATOM   1917  N   ARG A 158     124.893  -5.409   7.303  1.00 27.31           N  
ATOM   1918  CA  ARG A 158     125.769  -6.381   7.962  1.00 27.88           C  
ATOM   1919  C   ARG A 158     125.811  -7.763   7.273  1.00 27.68           C  
ATOM   1920  O   ARG A 158     126.868  -8.394   7.241  1.00 28.00           O  
ATOM   1921  CB  ARG A 158     125.404  -6.535   9.450  1.00 27.35           C  
ATOM   1922  CG  ARG A 158     126.485  -7.244  10.283  1.00 29.17           C  
ATOM   1923  CD  ARG A 158     126.020  -7.794  11.669  1.00 33.13           C  
ATOM   1924  NE  ARG A 158     126.085  -6.796  12.744  1.00 32.26           N  
ATOM   1925  CZ  ARG A 158     125.333  -5.680  12.796  1.00 32.88           C  
ATOM   1926  NH1 ARG A 158     124.451  -5.399  11.845  1.00 26.10           N  
ATOM   1927  NH2 ARG A 158     125.467  -4.831  13.805  1.00 36.35           N1+
ATOM   1928  H   ARG A 158     124.020  -5.161   7.746  1.00 27.31           H  
ATOM   1929  HA  ARG A 158     126.774  -5.969   7.874  1.00 27.88           H  
ATOM   1930  HB2 ARG A 158     125.243  -5.542   9.869  1.00 27.35           H  
ATOM   1931  HB3 ARG A 158     124.482  -7.112   9.520  1.00 27.35           H  
ATOM   1932  HG2 ARG A 158     127.292  -6.533  10.459  1.00 29.17           H  
ATOM   1933  HG3 ARG A 158     126.861  -8.084   9.699  1.00 29.17           H  
ATOM   1934  HD2 ARG A 158     126.659  -8.635  11.939  1.00 33.13           H  
ATOM   1935  HD3 ARG A 158     124.989  -8.136  11.577  1.00 33.13           H  
ATOM   1936  HE  ARG A 158     126.739  -6.958  13.497  1.00 32.26           H  
ATOM   1937 HH11 ARG A 158     123.900  -4.554  11.901  1.00 26.10           H  
ATOM   1938 HH12 ARG A 158     124.330  -6.030  11.066  1.00 26.10           H  
ATOM   1939 HH21 ARG A 158     126.135  -5.020  14.539  1.00 36.35           H  
ATOM   1940 HH22 ARG A 158     124.901  -3.995  13.840  1.00 36.35           H  
ATOM   1941  N   THR A 159     124.678  -8.237   6.748  1.00 27.12           N  
ATOM   1942  CA  THR A 159     124.605  -9.608   6.232  1.00 26.69           C  
ATOM   1943  C   THR A 159     124.383  -9.659   4.726  1.00 26.95           C  
ATOM   1944  O   THR A 159     124.460 -10.703   4.114  1.00 27.15           O  
ATOM   1945  CB  THR A 159     123.503 -10.393   6.925  1.00 26.14           C  
ATOM   1946  CG2 THR A 159     123.516 -10.117   8.393  1.00 26.03           C  
ATOM   1947  OG1 THR A 159     122.222  -9.890   6.510  1.00 26.58           O  
ATOM   1948  H   THR A 159     123.861  -7.644   6.706  1.00 27.12           H  
ATOM   1949  HA  THR A 159     125.573 -10.062   6.445  1.00 26.69           H  
ATOM   1950  HB  THR A 159     123.661 -11.445   6.687  1.00 26.14           H  
ATOM   1951 HG21 THR A 159     123.354  -9.053   8.564  1.00 26.03           H  
ATOM   1952 HG22 THR A 159     124.480 -10.409   8.809  1.00 26.03           H  
ATOM   1953 HG23 THR A 159     122.724 -10.688   8.877  1.00 26.03           H  
ATOM   1954  HG1 THR A 159     122.178  -8.965   6.761  1.00 26.58           H  
ATOM   1955  N   GLY A 160     124.090  -8.530   4.116  1.00 27.01           N  
ATOM   1956  CA  GLY A 160     123.782  -8.525   2.705  1.00 26.54           C  
ATOM   1957  C   GLY A 160     122.403  -9.085   2.392  1.00 26.35           C  
ATOM   1958  O   GLY A 160     121.982  -9.038   1.215  1.00 25.77           O  
ATOM   1959  H   GLY A 160     124.081  -7.664   4.636  1.00 27.01           H  
ATOM   1960  HA2 GLY A 160     123.829  -7.498   2.344  1.00 26.54           H  
ATOM   1961  HA3 GLY A 160     124.527  -9.128   2.185  1.00 26.54           H  
ATOM   1962  N   ILE A 161     121.705  -9.590   3.422  1.00 26.06           N  
ATOM   1963  CA  ILE A 161     120.410 -10.242   3.221  1.00 26.21           C  
ATOM   1964  C   ILE A 161     119.366  -9.188   2.893  1.00 26.31           C  
ATOM   1965  O   ILE A 161     119.392  -8.098   3.441  1.00 27.14           O  
ATOM   1966  CB  ILE A 161     119.971 -11.130   4.438  1.00 27.02           C  
ATOM   1967  CG1 ILE A 161     120.906 -12.347   4.658  1.00 23.47           C  
ATOM   1968  CG2 ILE A 161     118.505 -11.612   4.254  1.00 27.59           C  
ATOM   1969  H   ILE A 161     122.082  -9.518   4.356  1.00 26.06           H  
ATOM   1970  HA  ILE A 161     120.509 -10.932   2.383  1.00 26.21           H  
ATOM   1971  HB  ILE A 161     120.043 -10.504   5.327  1.00 27.02           H  
ATOM   1972 HG11 ILE A 161     120.863 -13.000   3.787  1.00 23.47           H  
ATOM   1973 HG12 ILE A 161     120.584 -12.898   5.542  1.00 23.47           H  
ATOM   1974 HG13 ILE A 161     121.929 -11.998   4.800  1.00 23.47           H  
ATOM   1975 HG21 ILE A 161     118.437 -12.237   3.364  1.00 27.59           H  
ATOM   1976 HG22 ILE A 161     117.850 -10.748   4.142  1.00 27.59           H  
ATOM   1977 HG23 ILE A 161     118.200 -12.188   5.127  1.00 27.59           H  
ATOM   1978  N   VAL A 162     118.463  -9.513   1.977  1.00 26.17           N  
ATOM   1979  CA  VAL A 162     117.419  -8.595   1.514  1.00 25.57           C  
ATOM   1980  C   VAL A 162     116.036  -9.025   2.026  1.00 25.23           C  
ATOM   1981  O   VAL A 162     115.646 -10.190   1.806  1.00 25.97           O  
ATOM   1982  CB  VAL A 162     117.357  -8.579  -0.030  1.00 24.98           C  
ATOM   1983  CG1 VAL A 162     116.075  -7.945  -0.492  1.00 25.32           C  
ATOM   1984  CG2 VAL A 162     118.525  -7.843  -0.600  1.00 23.50           C  
ATOM   1985  H   VAL A 162     118.497 -10.440   1.578  1.00 26.17           H  
ATOM   1986  HA  VAL A 162     117.670  -7.607   1.900  1.00 25.57           H  
ATOM   1987  HB  VAL A 162     117.392  -9.610  -0.383  1.00 24.98           H  
ATOM   1988 HG11 VAL A 162     116.033  -6.914  -0.142  1.00 25.32           H  
ATOM   1989 HG12 VAL A 162     115.229  -8.501  -0.088  1.00 25.32           H  
ATOM   1990 HG13 VAL A 162     116.034  -7.961  -1.581  1.00 25.32           H  
ATOM   1991 HG21 VAL A 162     118.506  -6.809  -0.256  1.00 23.50           H  
ATOM   1992 HG22 VAL A 162     118.472  -7.865  -1.689  1.00 23.50           H  
ATOM   1993 HG23 VAL A 162     119.449  -8.318  -0.271  1.00 23.50           H  
ATOM   1994  N   TYR A 163     115.309  -8.114   2.683  1.00 23.78           N  
ATOM   1995  CA  TYR A 163     113.931  -8.372   3.102  1.00 22.93           C  
ATOM   1996  C   TYR A 163     113.048  -7.459   2.348  1.00 23.53           C  
ATOM   1997  O   TYR A 163     113.386  -6.313   2.119  1.00 23.71           O  
ATOM   1998  CB  TYR A 163     113.714  -8.183   4.615  1.00 22.57           C  
ATOM   1999  CG  TYR A 163     114.690  -8.971   5.444  1.00 20.90           C  
ATOM   2000  CD1 TYR A 163     114.359 -10.208   6.011  1.00 18.31           C  
ATOM   2001  CD2 TYR A 163     115.976  -8.504   5.600  1.00 22.74           C  
ATOM   2002  CE1 TYR A 163     115.312 -10.933   6.727  1.00 21.21           C  
ATOM   2003  CE2 TYR A 163     116.908  -9.198   6.303  1.00 25.70           C  
ATOM   2004  CZ  TYR A 163     116.595 -10.396   6.869  1.00 23.57           C  
ATOM   2005  OH  TYR A 163     117.631 -10.990   7.537  1.00 23.37           O  
ATOM   2006  H   TYR A 163     115.725  -7.219   2.897  1.00 23.78           H  
ATOM   2007  HA  TYR A 163     113.700  -9.416   2.891  1.00 22.93           H  
ATOM   2008  HB2 TYR A 163     113.827  -7.126   4.854  1.00 22.57           H  
ATOM   2009  HB3 TYR A 163     112.703  -8.506   4.865  1.00 22.57           H  
ATOM   2010  HD1 TYR A 163     113.361 -10.603   5.893  1.00 18.31           H  
ATOM   2011  HD2 TYR A 163     116.251  -7.561   5.151  1.00 22.74           H  
ATOM   2012  HE1 TYR A 163     115.064 -11.890   7.163  1.00 21.21           H  
ATOM   2013  HE2 TYR A 163     117.905  -8.797   6.414  1.00 25.70           H  
ATOM   2014  HH  TYR A 163     118.454 -10.497   7.530  1.00 23.37           H  
ATOM   2015  N   PHE A 164     111.895  -7.967   1.954  1.00 24.55           N  
ATOM   2016  CA  PHE A 164     110.975  -7.205   1.104  1.00 25.26           C  
ATOM   2017  C   PHE A 164     109.571  -7.719   1.251  1.00 25.58           C  
ATOM   2018  O   PHE A 164     109.290  -8.688   1.983  1.00 26.20           O  
ATOM   2019  CB  PHE A 164     111.378  -7.303  -0.366  1.00 25.78           C  
ATOM   2020  CG  PHE A 164     111.388  -8.746  -0.936  1.00 28.22           C  
ATOM   2021  CD1 PHE A 164     110.444  -9.147  -1.880  1.00 26.58           C  
ATOM   2022  CD2 PHE A 164     112.369  -9.677  -0.557  1.00 24.51           C  
ATOM   2023  CE1 PHE A 164     110.490 -10.439  -2.416  1.00 25.37           C  
ATOM   2024  CE2 PHE A 164     112.395 -10.962  -1.101  1.00 19.69           C  
ATOM   2025  CZ  PHE A 164     111.471 -11.336  -2.022  1.00 18.33           C  
ATOM   2026  H   PHE A 164     111.641  -8.901   2.244  1.00 24.55           H  
ATOM   2027  HA  PHE A 164     111.024  -6.164   1.424  1.00 25.26           H  
ATOM   2028  HB2 PHE A 164     110.675  -6.710  -0.952  1.00 25.78           H  
ATOM   2029  HB3 PHE A 164     112.380  -6.888  -0.473  1.00 25.78           H  
ATOM   2030  HD1 PHE A 164     109.675  -8.459  -2.199  1.00 26.58           H  
ATOM   2031  HD2 PHE A 164     113.117  -9.393   0.169  1.00 24.51           H  
ATOM   2032  HE1 PHE A 164     109.753 -10.741  -3.145  1.00 25.37           H  
ATOM   2033  HE2 PHE A 164     113.155 -11.663  -0.787  1.00 19.69           H  
ATOM   2034  HZ  PHE A 164     111.500 -12.329  -2.446  1.00 18.33           H  
ATOM   2035  N   THR A 165     108.676  -7.109   0.515  1.00 25.24           N  
ATOM   2036  CA  THR A 165     107.306  -7.291   0.849  1.00 25.67           C  
ATOM   2037  C   THR A 165     106.493  -7.459  -0.429  1.00 26.33           C  
ATOM   2038  O   THR A 165     106.783  -6.787  -1.402  1.00 27.61           O  
ATOM   2039  CB  THR A 165     106.996  -6.044   1.621  1.00 25.67           C  
ATOM   2040  CG2 THR A 165     105.982  -5.157   0.940  1.00 27.81           C  
ATOM   2041  OG1 THR A 165     106.424  -6.401   2.868  1.00 27.67           O  
ATOM   2042  H   THR A 165     108.950  -6.528  -0.265  1.00 25.24           H  
ATOM   2043  HA  THR A 165     107.072  -8.181   1.434  1.00 25.67           H  
ATOM   2044  HB  THR A 165     107.939  -5.505   1.715  1.00 25.67           H  
ATOM   2045 HG21 THR A 165     105.037  -5.692   0.844  1.00 27.81           H  
ATOM   2046 HG22 THR A 165     106.346  -4.882  -0.050  1.00 27.81           H  
ATOM   2047 HG23 THR A 165     105.830  -4.256   1.534  1.00 27.81           H  
ATOM   2048  HG1 THR A 165     105.604  -6.867   2.688  1.00 27.67           H  
ATOM   2049  N   ASP A 166     105.516  -8.365  -0.469  1.00 26.10           N  
ATOM   2050  CA  ASP A 166     104.582  -8.447  -1.608  1.00 26.88           C  
ATOM   2051  C   ASP A 166     103.176  -8.128  -1.092  1.00 27.22           C  
ATOM   2052  O   ASP A 166     102.815  -8.656  -0.051  1.00 28.81           O  
ATOM   2053  CB  ASP A 166     104.610  -9.859  -2.181  1.00 27.21           C  
ATOM   2054  CG  ASP A 166     103.584 -10.086  -3.315  1.00 29.60           C  
ATOM   2055  OD1 ASP A 166     103.504  -9.250  -4.217  1.00 36.41           O  
ATOM   2056  OD2 ASP A 166     102.839 -11.090  -3.423  1.00 30.12           O1-
ATOM   2057  H   ASP A 166     105.413  -9.012   0.300  1.00 26.10           H  
ATOM   2058  HA  ASP A 166     104.866  -7.741  -2.389  1.00 26.88           H  
ATOM   2059  HB2 ASP A 166     104.396 -10.562  -1.376  1.00 27.21           H  
ATOM   2060  HB3 ASP A 166     105.608 -10.051  -2.575  1.00 27.21           H  
ATOM   2061  N   VAL A 167     102.367  -7.293  -1.750  1.00 26.24           N  
ATOM   2062  CA  VAL A 167     101.116  -6.904  -1.069  1.00 25.64           C  
ATOM   2063  C   VAL A 167      99.947  -7.875  -1.216  1.00 25.51           C  
ATOM   2064  O   VAL A 167      99.164  -8.051  -0.282  1.00 25.50           O  
ATOM   2065  CB  VAL A 167     100.706  -5.359  -1.146  1.00 25.59           C  
ATOM   2066  CG1 VAL A 167     101.807  -4.455  -1.721  1.00 26.07           C  
ATOM   2067  CG2 VAL A 167      99.430  -5.150  -1.845  1.00 23.73           C  
ATOM   2068  H   VAL A 167     102.600  -6.945  -2.669  1.00 26.24           H  
ATOM   2069  HA  VAL A 167     101.416  -7.017  -0.027  1.00 25.64           H  
ATOM   2070  HB  VAL A 167     100.570  -5.055  -0.108  1.00 25.59           H  
ATOM   2071 HG11 VAL A 167     101.985  -4.717  -2.764  1.00 26.07           H  
ATOM   2072 HG12 VAL A 167     102.725  -4.593  -1.150  1.00 26.07           H  
ATOM   2073 HG13 VAL A 167     101.492  -3.413  -1.657  1.00 26.07           H  
ATOM   2074 HG21 VAL A 167      99.535  -5.446  -2.889  1.00 23.73           H  
ATOM   2075 HG22 VAL A 167      99.155  -4.097  -1.792  1.00 23.73           H  
ATOM   2076 HG23 VAL A 167      98.654  -5.752  -1.373  1.00 23.73           H  
ATOM   2077  N   SER A 168      99.857  -8.546  -2.353  1.00 25.22           N  
ATOM   2078  CA  SER A 168      98.759  -9.468  -2.592  1.00 25.05           C  
ATOM   2079  C   SER A 168      99.227 -10.677  -3.415  1.00 25.22           C  
ATOM   2080  O   SER A 168     100.216 -10.593  -4.128  1.00 25.79           O  
ATOM   2081  CB  SER A 168      97.658  -8.716  -3.311  1.00 24.44           C  
ATOM   2082  OG  SER A 168      96.519  -9.533  -3.482  1.00 27.52           O  
ATOM   2083  H   SER A 168     100.561  -8.416  -3.065  1.00 25.22           H  
ATOM   2084  HA  SER A 168      98.385  -9.853  -1.643  1.00 25.05           H  
ATOM   2085  HB2 SER A 168      98.021  -8.401  -4.289  1.00 24.44           H  
ATOM   2086  HB3 SER A 168      97.383  -7.839  -2.725  1.00 24.44           H  
ATOM   2087  HG  SER A 168      96.785 -10.297  -3.999  1.00 27.52           H  
ATOM   2088  N   THR A 169      98.562 -11.816  -3.326  1.00 25.28           N  
ATOM   2089  CA  THR A 169      98.930 -12.860  -4.277  1.00 25.44           C  
ATOM   2090  C   THR A 169      98.007 -12.743  -5.440  1.00 26.27           C  
ATOM   2091  O   THR A 169      98.159 -13.459  -6.428  1.00 26.36           O  
ATOM   2092  CB  THR A 169      98.834 -14.267  -3.708  1.00 25.18           C  
ATOM   2093  CG2 THR A 169      99.710 -14.382  -2.511  1.00 25.32           C  
ATOM   2094  OG1 THR A 169      97.516 -14.508  -3.212  1.00 22.16           O  
ATOM   2095  H   THR A 169      97.838 -11.956  -2.636  1.00 25.28           H  
ATOM   2096  HA  THR A 169      99.975 -12.713  -4.551  1.00 25.44           H  
ATOM   2097  HB  THR A 169      99.110 -14.961  -4.502  1.00 25.18           H  
ATOM   2098 HG21 THR A 169      99.387 -13.667  -1.754  1.00 25.32           H  
ATOM   2099 HG22 THR A 169     100.741 -14.170  -2.794  1.00 25.32           H  
ATOM   2100 HG23 THR A 169      99.644 -15.393  -2.108  1.00 25.32           H  
ATOM   2101  HG1 THR A 169      97.344 -13.864  -2.521  1.00 22.16           H  
ATOM   2102  N   LEU A 170      97.063 -11.812  -5.308  1.00 27.07           N  
ATOM   2103  CA  LEU A 170      95.895 -11.716  -6.190  1.00 27.90           C  
ATOM   2104  C   LEU A 170      95.883 -10.522  -7.124  1.00 27.65           C  
ATOM   2105  O   LEU A 170      95.647 -10.680  -8.342  1.00 27.91           O  
ATOM   2106  CB  LEU A 170      94.625 -11.645  -5.347  1.00 28.18           C  
ATOM   2107  CG  LEU A 170      93.768 -12.873  -5.563  1.00 29.54           C  
ATOM   2108  CD1 LEU A 170      92.902 -13.113  -4.292  1.00 30.67           C  
ATOM   2109  CD2 LEU A 170      92.971 -12.681  -6.876  1.00 30.35           C  
ATOM   2110  H   LEU A 170      97.157 -11.138  -4.562  1.00 27.07           H  
ATOM   2111  HA  LEU A 170      95.946 -12.608  -6.814  1.00 27.90           H  
ATOM   2112  HB2 LEU A 170      94.898 -11.581  -4.294  1.00 28.18           H  
ATOM   2113  HB3 LEU A 170      94.057 -10.759  -5.630  1.00 28.18           H  
ATOM   2114  HG  LEU A 170      94.355 -13.782  -5.692  1.00 29.54           H  
ATOM   2115 HD11 LEU A 170      92.284 -12.235  -4.102  1.00 30.67           H  
ATOM   2116 HD12 LEU A 170      93.554 -13.290  -3.436  1.00 30.67           H  
ATOM   2117 HD13 LEU A 170      92.262 -13.981  -4.447  1.00 30.67           H  
ATOM   2118 HD21 LEU A 170      92.362 -11.780  -6.803  1.00 30.35           H  
ATOM   2119 HD22 LEU A 170      92.325 -13.544  -7.039  1.00 30.35           H  
ATOM   2120 HD23 LEU A 170      93.665 -12.584  -7.711  1.00 30.35           H  
ATOM   2121  N   TYR A 171      96.099  -9.338  -6.532  1.00 26.72           N  
ATOM   2122  CA  TYR A 171      95.956  -8.075  -7.225  1.00 26.06           C  
ATOM   2123  C   TYR A 171      97.285  -7.423  -7.304  1.00 26.05           C  
ATOM   2124  O   TYR A 171      98.052  -7.544  -6.382  1.00 25.86           O  
ATOM   2125  CB  TYR A 171      95.004  -7.157  -6.467  1.00 25.61           C  
ATOM   2126  CG  TYR A 171      93.593  -7.709  -6.308  1.00 26.20           C  
ATOM   2127  CD1 TYR A 171      92.675  -7.649  -7.353  1.00 22.71           C  
ATOM   2128  CD2 TYR A 171      93.180  -8.285  -5.107  1.00 27.61           C  
ATOM   2129  CE1 TYR A 171      91.406  -8.142  -7.214  1.00 24.30           C  
ATOM   2130  CE2 TYR A 171      91.903  -8.797  -4.958  1.00 27.16           C  
ATOM   2131  CZ  TYR A 171      91.016  -8.731  -6.015  1.00 29.23           C  
ATOM   2132  OH  TYR A 171      89.727  -9.247  -5.878  1.00 30.37           O  
ATOM   2133  H   TYR A 171      96.373  -9.327  -5.560  1.00 26.72           H  
ATOM   2134  HA  TYR A 171      95.555  -8.258  -8.222  1.00 26.06           H  
ATOM   2135  HB2 TYR A 171      95.416  -6.983  -5.473  1.00 25.61           H  
ATOM   2136  HB3 TYR A 171      94.942  -6.211  -7.005  1.00 25.61           H  
ATOM   2137  HD1 TYR A 171      92.970  -7.205  -8.292  1.00 22.71           H  
ATOM   2138  HD2 TYR A 171      93.870  -8.332  -4.277  1.00 27.61           H  
ATOM   2139  HE1 TYR A 171      90.707  -8.074  -8.035  1.00 24.30           H  
ATOM   2140  HE2 TYR A 171      91.602  -9.245  -4.022  1.00 27.16           H  
ATOM   2141  HH  TYR A 171      89.533  -9.631  -5.020  1.00 30.37           H  
ATOM   2142  N   ASP A 172      97.547  -6.737  -8.416  1.00 26.64           N  
ATOM   2143  CA  ASP A 172      98.680  -5.807  -8.539  1.00 26.76           C  
ATOM   2144  C   ASP A 172      98.331  -4.328  -8.362  1.00 27.80           C  
ATOM   2145  O   ASP A 172      97.243  -3.964  -7.910  1.00 27.92           O  
ATOM   2146  CB  ASP A 172      99.438  -5.981  -9.863  1.00 26.83           C  
ATOM   2147  CG  ASP A 172      98.626  -5.566 -11.126  1.00 25.04           C  
ATOM   2148  OD1 ASP A 172      97.810  -4.621 -11.033  1.00 23.96           O  
ATOM   2149  OD2 ASP A 172      98.791  -6.126 -12.262  1.00 16.28           O1-
ATOM   2150  H   ASP A 172      96.939  -6.862  -9.212  1.00 26.64           H  
ATOM   2151  HA  ASP A 172      99.318  -6.087  -7.701  1.00 26.76           H  
ATOM   2152  HB2 ASP A 172      99.713  -7.031  -9.964  1.00 26.83           H  
ATOM   2153  HB3 ASP A 172     100.341  -5.372  -9.822  1.00 26.83           H  
ATOM   2154  N   ASP A 173      99.320  -3.504  -8.690  1.00 28.78           N  
ATOM   2155  CA  ASP A 173      99.263  -2.058  -8.850  1.00 29.36           C  
ATOM   2156  C   ASP A 173      97.928  -1.376  -9.042  1.00 29.98           C  
ATOM   2157  O   ASP A 173      97.599  -0.413  -8.358  1.00 30.77           O  
ATOM   2158  CB  ASP A 173     100.043  -1.737 -10.123  1.00 29.40           C  
ATOM   2159  CG  ASP A 173     101.237  -0.969  -9.828  1.00 30.77           C  
ATOM   2160  OD1 ASP A 173     101.763  -0.225 -10.664  1.00 31.04           O  
ATOM   2161  OD2 ASP A 173     101.707  -1.031  -8.694  1.00 41.18           O1-
ATOM   2162  H   ASP A 173     100.221  -3.933  -8.848  1.00 28.78           H  
ATOM   2163  HA  ASP A 173      99.637  -1.686  -7.896  1.00 29.36           H  
ATOM   2164  HB2 ASP A 173      99.406  -1.160 -10.794  1.00 29.40           H  
ATOM   2165  HB3 ASP A 173     100.331  -2.670 -10.608  1.00 29.40           H  
ATOM   2166  N   ARG A 174      97.205  -1.820 -10.064  1.00 29.69           N  
ATOM   2167  CA  ARG A 174      95.996  -1.149 -10.503  1.00 28.59           C  
ATOM   2168  C   ARG A 174      94.786  -1.842  -9.917  1.00 28.14           C  
ATOM   2169  O   ARG A 174      93.666  -1.510 -10.249  1.00 27.94           O  
ATOM   2170  CB  ARG A 174      95.972  -1.146 -12.015  1.00 28.52           C  
ATOM   2171  CG  ARG A 174      97.198  -1.813 -12.555  1.00 27.78           C  
ATOM   2172  CD  ARG A 174      97.749  -1.212 -13.803  1.00 26.95           C  
ATOM   2173  NE  ARG A 174      97.430  -2.005 -14.993  1.00 26.41           N  
ATOM   2174  CZ  ARG A 174      97.732  -3.291 -15.179  1.00 23.99           C  
ATOM   2175  NH1 ARG A 174      98.375  -4.009 -14.258  1.00 19.74           N  
ATOM   2176  NH2 ARG A 174      97.391  -3.851 -16.326  1.00 26.86           N1+
ATOM   2177  H   ARG A 174      97.507  -2.652 -10.551  1.00 29.69           H  
ATOM   2178  HA  ARG A 174      95.976  -0.116 -10.155  1.00 28.59           H  
ATOM   2179  HB2 ARG A 174      95.089  -1.682 -12.362  1.00 28.52           H  
ATOM   2180  HB3 ARG A 174      95.936  -0.117 -12.372  1.00 28.52           H  
ATOM   2181  HG2 ARG A 174      96.952  -2.854 -12.762  1.00 27.78           H  
ATOM   2182  HG3 ARG A 174      97.972  -1.768 -11.789  1.00 27.78           H  
ATOM   2183  HD2 ARG A 174      98.833  -1.142 -13.709  1.00 26.95           H  
ATOM   2184  HD3 ARG A 174      97.330  -0.213 -13.925  1.00 26.95           H  
ATOM   2185  HE  ARG A 174      96.937  -1.536 -15.739  1.00 26.41           H  
ATOM   2186 HH11 ARG A 174      98.600  -4.977 -14.438  1.00 19.74           H  
ATOM   2187 HH12 ARG A 174      98.638  -3.585 -13.380  1.00 19.74           H  
ATOM   2188 HH21 ARG A 174      96.916  -3.307 -17.032  1.00 26.86           H  
ATOM   2189 HH22 ARG A 174      97.606  -4.823 -16.497  1.00 26.86           H  
ATOM   2190  N   GLY A 175      95.031  -2.806  -9.027  1.00 28.21           N  
ATOM   2191  CA  GLY A 175      93.990  -3.439  -8.230  1.00 27.25           C  
ATOM   2192  C   GLY A 175      93.722  -2.793  -6.871  1.00 26.47           C  
ATOM   2193  O   GLY A 175      92.843  -3.267  -6.136  1.00 26.56           O  
ATOM   2194  H   GLY A 175      95.976  -3.108  -8.901  1.00 28.21           H  
ATOM   2195  HA2 GLY A 175      93.064  -3.412  -8.804  1.00 27.25           H  
ATOM   2196  HA3 GLY A 175      94.281  -4.475  -8.058  1.00 27.25           H  
ATOM   2197  N   LEU A 176      94.493  -1.688  -6.528  1.00 25.60           N  
ATOM   2198  CA  LEU A 176      94.456  -0.939  -5.241  1.00 26.00           C  
ATOM   2199  C   LEU A 176      93.084  -0.879  -4.630  1.00 25.39           C  
ATOM   2200  O   LEU A 176      92.917  -1.270  -3.465  1.00 25.16           O  
ATOM   2201  CB  LEU A 176      95.050   0.471  -5.403  1.00 26.91           C  
ATOM   2202  CG  LEU A 176      95.088   1.229  -4.063  1.00 25.56           C  
ATOM   2203  CD1 LEU A 176      95.415   2.707  -4.288  1.00 30.00           C  
ATOM   2204  CD2 LEU A 176      96.089   0.599  -3.085  1.00 30.00           C  
ATOM   2205  H   LEU A 176      95.140  -1.362  -7.217  1.00 25.60           H  
ATOM   2206  HA  LEU A 176      95.078  -1.501  -4.544  1.00 26.00           H  
ATOM   2207  HB2 LEU A 176      96.066   0.384  -5.789  1.00 26.91           H  
ATOM   2208  HB3 LEU A 176      94.439   1.033  -6.110  1.00 26.91           H  
ATOM   2209  HG  LEU A 176      94.097   1.155  -3.615  1.00 25.56           H  
ATOM   2210 HD11 LEU A 176      96.405   2.796  -4.736  1.00 30.00           H  
ATOM   2211 HD12 LEU A 176      95.400   3.232  -3.333  1.00 30.00           H  
ATOM   2212 HD13 LEU A 176      94.673   3.146  -4.956  1.00 30.00           H  
ATOM   2213 HD21 LEU A 176      97.093   0.658  -3.505  1.00 30.00           H  
ATOM   2214 HD22 LEU A 176      95.826  -0.445  -2.918  1.00 30.00           H  
ATOM   2215 HD23 LEU A 176      96.059   1.137  -2.138  1.00 30.00           H  
ATOM   2216  N   GLN A 177      92.062  -0.379  -5.420  1.00 25.21           N  
ATOM   2217  CA  GLN A 177      90.683  -0.344  -5.004  1.00 26.48           C  
ATOM   2218  C   GLN A 177      90.162  -1.714  -4.490  1.00 26.85           C  
ATOM   2219  O   GLN A 177      89.631  -1.750  -3.370  1.00 26.81           O  
ATOM   2220  CB  GLN A 177      89.821   0.161  -6.143  1.00 27.33           C  
ATOM   2221  CG  GLN A 177      88.320   0.304  -5.826  1.00 30.63           C  
ATOM   2222  CD  GLN A 177      87.877   1.772  -5.791  1.00 39.95           C  
ATOM   2223  NE2 GLN A 177      86.553   2.001  -5.730  1.00 36.39           N  
ATOM   2224  OE1 GLN A 177      88.733   2.696  -5.822  1.00 43.53           O  
ATOM   2225  H   GLN A 177      92.293  -0.024  -6.326  1.00 25.21           H  
ATOM   2226  HA  GLN A 177      90.620   0.340  -4.157  1.00 26.48           H  
ATOM   2227  HB2 GLN A 177      90.196   1.140  -6.440  1.00 27.33           H  
ATOM   2228  HB3 GLN A 177      89.924  -0.535  -6.976  1.00 27.33           H  
ATOM   2229  HG2 GLN A 177      88.121  -0.147  -4.854  1.00 30.63           H  
ATOM   2230  HG3 GLN A 177      87.747  -0.218  -6.592  1.00 30.63           H  
ATOM   2231 HE21 GLN A 177      86.205   2.949  -5.707  1.00 36.39           H  
ATOM   2232 HE22 GLN A 177      85.907   1.225  -5.707  1.00 36.39           H  
ATOM   2233  N   GLN A 178      90.307  -2.788  -5.270  1.00 27.00           N  
ATOM   2234  CA  GLN A 178      89.859  -4.109  -4.813  1.00 27.30           C  
ATOM   2235  C   GLN A 178      90.653  -4.615  -3.589  1.00 27.33           C  
ATOM   2236  O   GLN A 178      90.034  -5.132  -2.624  1.00 27.43           O  
ATOM   2237  CB  GLN A 178      89.864  -5.142  -5.944  1.00 27.74           C  
ATOM   2238  CG  GLN A 178      88.899  -4.847  -7.106  1.00 29.80           C  
ATOM   2239  CD  GLN A 178      89.603  -4.032  -8.186  1.00 35.83           C  
ATOM   2240  NE2 GLN A 178      89.523  -2.706  -8.097  1.00 35.92           N  
ATOM   2241  OE1 GLN A 178      90.255  -4.601  -9.059  1.00 39.60           O  
ATOM   2242  H   GLN A 178      90.729  -2.691  -6.183  1.00 27.00           H  
ATOM   2243  HA  GLN A 178      88.826  -3.981  -4.490  1.00 27.30           H  
ATOM   2244  HB2 GLN A 178      90.874  -5.193  -6.350  1.00 27.74           H  
ATOM   2245  HB3 GLN A 178      89.594  -6.109  -5.519  1.00 27.74           H  
ATOM   2246  HG2 GLN A 178      88.045  -4.284  -6.730  1.00 29.80           H  
ATOM   2247  HG3 GLN A 178      88.553  -5.788  -7.534  1.00 29.80           H  
ATOM   2248 HE21 GLN A 178      90.010  -2.125  -8.764  1.00 35.92           H  
ATOM   2249 HE22 GLN A 178      88.975  -2.281  -7.363  1.00 35.92           H  
ATOM   2250  N   ILE A 179      91.990  -4.454  -3.612  1.00 26.32           N  
ATOM   2251  CA  ILE A 179      92.787  -4.795  -2.449  1.00 25.64           C  
ATOM   2252  C   ILE A 179      92.081  -4.214  -1.259  1.00 25.87           C  
ATOM   2253  O   ILE A 179      91.710  -4.954  -0.370  1.00 25.55           O  
ATOM   2254  CB  ILE A 179      94.209  -4.261  -2.504  1.00 26.19           C  
ATOM   2255  CG1 ILE A 179      95.080  -5.064  -3.493  1.00 24.68           C  
ATOM   2256  CG2 ILE A 179      94.804  -4.248  -1.090  1.00 23.70           C  
ATOM   2257  H   ILE A 179      92.439  -4.095  -4.442  1.00 26.32           H  
ATOM   2258  HA  ILE A 179      92.881  -5.880  -2.399  1.00 25.64           H  
ATOM   2259  HB  ILE A 179      94.189  -3.238  -2.880  1.00 26.19           H  
ATOM   2260 HG11 ILE A 179      95.137  -6.102  -3.167  1.00 24.68           H  
ATOM   2261 HG12 ILE A 179      96.083  -4.637  -3.523  1.00 24.68           H  
ATOM   2262 HG13 ILE A 179      94.636  -5.019  -4.487  1.00 24.68           H  
ATOM   2263 HG21 ILE A 179      94.831  -5.265  -0.698  1.00 23.70           H  
ATOM   2264 HG22 ILE A 179      94.187  -3.625  -0.442  1.00 23.70           H  
ATOM   2265 HG23 ILE A 179      95.816  -3.845  -1.125  1.00 23.70           H  
ATOM   2266  N   MET A 180      91.832  -2.904  -1.271  1.00 26.79           N  
ATOM   2267  CA  MET A 180      91.190  -2.240  -0.113  1.00 27.85           C  
ATOM   2268  C   MET A 180      89.733  -2.692   0.127  1.00 28.77           C  
ATOM   2269  O   MET A 180      89.377  -3.086   1.250  1.00 29.65           O  
ATOM   2270  CB  MET A 180      91.316  -0.713  -0.148  1.00 26.68           C  
ATOM   2271  CG  MET A 180      92.708  -0.228  -0.549  1.00 30.97           C  
ATOM   2272  SD  MET A 180      94.031  -0.301   0.767  1.00 35.57           S  
ATOM   2273  CE  MET A 180      92.744   0.471   2.206  1.00 42.49           C  
ATOM   2274  H   MET A 180      92.085  -2.357  -2.081  1.00 26.79           H  
ATOM   2275  HA  MET A 180      91.760  -2.580   0.752  1.00 27.85           H  
ATOM   2276  HB2 MET A 180      91.087  -0.325   0.844  1.00 26.68           H  
ATOM   2277  HB3 MET A 180      90.594  -0.323  -0.866  1.00 26.68           H  
ATOM   2278  HG2 MET A 180      92.617   0.810  -0.869  1.00 30.97           H  
ATOM   2279  HG3 MET A 180      93.042  -0.839  -1.388  1.00 30.97           H  
ATOM   2280  HE1 MET A 180      93.270   0.552   3.157  1.00 42.49           H  
ATOM   2281  HE2 MET A 180      91.887  -0.192   2.320  1.00 42.49           H  
ATOM   2282  HE3 MET A 180      92.401   1.458   1.895  1.00 42.49           H  
ATOM   2283  N   ASP A 181      88.893  -2.664  -0.903  1.00 28.66           N  
ATOM   2284  CA  ASP A 181      87.496  -2.990  -0.683  1.00 28.89           C  
ATOM   2285  C   ASP A 181      87.338  -4.447  -0.261  1.00 28.15           C  
ATOM   2286  O   ASP A 181      86.629  -4.703   0.693  1.00 29.26           O  
ATOM   2287  CB  ASP A 181      86.599  -2.616  -1.892  1.00 29.60           C  
ATOM   2288  CG  ASP A 181      86.755  -1.123  -2.339  1.00 32.48           C  
ATOM   2289  OD1 ASP A 181      87.161  -0.230  -1.517  1.00 32.14           O  
ATOM   2290  OD2 ASP A 181      86.478  -0.765  -3.516  1.00 34.02           O1-
ATOM   2291  H   ASP A 181      89.222  -2.419  -1.826  1.00 28.66           H  
ATOM   2292  HA  ASP A 181      87.142  -2.372   0.142  1.00 28.89           H  
ATOM   2293  HB2 ASP A 181      85.558  -2.788  -1.617  1.00 29.60           H  
ATOM   2294  HB3 ASP A 181      86.864  -3.258  -2.732  1.00 29.60           H  
ATOM   2295  N   THR A 182      88.003  -5.397  -0.906  1.00 26.78           N  
ATOM   2296  CA  THR A 182      87.820  -6.785  -0.470  1.00 26.51           C  
ATOM   2297  C   THR A 182      88.585  -7.137   0.796  1.00 25.56           C  
ATOM   2298  O   THR A 182      88.456  -8.251   1.310  1.00 25.55           O  
ATOM   2299  CB  THR A 182      88.186  -7.769  -1.544  1.00 26.67           C  
ATOM   2300  CG2 THR A 182      87.656  -7.293  -2.878  1.00 27.99           C  
ATOM   2301  OG1 THR A 182      89.616  -7.786  -1.698  1.00 29.55           O  
ATOM   2302  H   THR A 182      88.617  -5.171  -1.675  1.00 26.78           H  
ATOM   2303  HA  THR A 182      86.755  -6.858  -0.250  1.00 26.51           H  
ATOM   2304  HB  THR A 182      87.780  -8.742  -1.266  1.00 26.67           H  
ATOM   2305 HG21 THR A 182      88.088  -6.320  -3.114  1.00 27.99           H  
ATOM   2306 HG22 THR A 182      86.571  -7.206  -2.828  1.00 27.99           H  
ATOM   2307 HG23 THR A 182      87.928  -8.009  -3.653  1.00 27.99           H  
ATOM   2308  HG1 THR A 182      89.892  -6.899  -1.941  1.00 29.55           H  
ATOM   2309  N   SER A 183      89.374  -6.187   1.280  1.00 24.51           N  
ATOM   2310  CA  SER A 183      90.136  -6.345   2.514  1.00 24.00           C  
ATOM   2311  C   SER A 183      91.098  -7.529   2.389  1.00 23.74           C  
ATOM   2312  O   SER A 183      91.128  -8.433   3.220  1.00 24.04           O  
ATOM   2313  CB  SER A 183      89.203  -6.469   3.730  1.00 23.97           C  
ATOM   2314  OG  SER A 183      89.880  -6.187   4.945  1.00 22.32           O  
ATOM   2315  H   SER A 183      89.451  -5.317   0.773  1.00 24.51           H  
ATOM   2316  HA  SER A 183      90.737  -5.450   2.678  1.00 24.00           H  
ATOM   2317  HB2 SER A 183      88.811  -7.485   3.772  1.00 23.97           H  
ATOM   2318  HB3 SER A 183      88.378  -5.766   3.615  1.00 23.97           H  
ATOM   2319  HG  SER A 183      90.601  -6.815   5.028  1.00 22.32           H  
ATOM   2320  N   ASP A 184      91.870  -7.506   1.318  1.00 23.16           N  
ATOM   2321  CA  ASP A 184      92.904  -8.473   1.050  1.00 22.84           C  
ATOM   2322  C   ASP A 184      93.753  -8.783   2.234  1.00 23.23           C  
ATOM   2323  O   ASP A 184      94.237  -7.885   2.864  1.00 23.77           O  
ATOM   2324  CB  ASP A 184      93.804  -7.919  -0.010  1.00 22.40           C  
ATOM   2325  CG  ASP A 184      94.339  -8.971  -0.878  1.00 23.11           C  
ATOM   2326  OD1 ASP A 184      93.532  -9.763  -1.375  1.00 30.06           O  
ATOM   2327  OD2 ASP A 184      95.546  -9.114  -1.109  1.00 27.86           O1-
ATOM   2328  H   ASP A 184      91.727  -6.766   0.646  1.00 23.16           H  
ATOM   2329  HA  ASP A 184      92.403  -9.393   0.749  1.00 22.84           H  
ATOM   2330  HB2 ASP A 184      94.635  -7.401   0.469  1.00 22.40           H  
ATOM   2331  HB3 ASP A 184      93.239  -7.214  -0.619  1.00 22.40           H  
ATOM   2332  N   LYS A 185      93.934 -10.058   2.539  1.00 24.02           N  
ATOM   2333  CA  LYS A 185      94.845 -10.443   3.589  1.00 24.90           C  
ATOM   2334  C   LYS A 185      95.680 -11.568   3.049  1.00 25.74           C  
ATOM   2335  O   LYS A 185      95.526 -12.701   3.465  1.00 26.70           O  
ATOM   2336  CB  LYS A 185      94.075 -10.871   4.830  1.00 24.82           C  
ATOM   2337  CG  LYS A 185      94.835 -10.700   6.111  1.00 24.60           C  
ATOM   2338  CD  LYS A 185      93.936 -10.900   7.288  1.00 29.49           C  
ATOM   2339  CE  LYS A 185      94.462 -12.041   8.146  1.00 34.78           C  
ATOM   2340  NZ  LYS A 185      95.489 -11.470   9.045  1.00 39.02           N1+
ATOM   2341  H   LYS A 185      93.429 -10.770   2.031  1.00 24.02           H  
ATOM   2342  HA  LYS A 185      95.480  -9.609   3.886  1.00 24.90           H  
ATOM   2343  HB2 LYS A 185      93.164 -10.275   4.890  1.00 24.82           H  
ATOM   2344  HB3 LYS A 185      93.814 -11.924   4.725  1.00 24.82           H  
ATOM   2345  HG2 LYS A 185      95.642 -11.431   6.149  1.00 24.60           H  
ATOM   2346  HG3 LYS A 185      95.254  -9.694   6.147  1.00 24.60           H  
ATOM   2347  HD2 LYS A 185      92.932 -11.141   6.940  1.00 29.49           H  
ATOM   2348  HD3 LYS A 185      93.905  -9.985   7.880  1.00 29.49           H  
ATOM   2349  HE2 LYS A 185      94.904 -12.811   7.514  1.00 34.78           H  
ATOM   2350  HE3 LYS A 185      93.651 -12.473   8.732  1.00 34.78           H  
ATOM   2351  HZ1 LYS A 185      96.236 -11.072   8.493  1.00 39.02           H  
ATOM   2352  HZ2 LYS A 185      95.860 -12.199   9.638  1.00 39.02           H  
ATOM   2353  HZ3 LYS A 185      95.072 -10.749   9.617  1.00 39.02           H  
ATOM   2354  N   THR A 186      96.549 -11.257   2.097  1.00 26.23           N  
ATOM   2355  CA  THR A 186      97.329 -12.277   1.414  1.00 26.86           C  
ATOM   2356  C   THR A 186      98.750 -11.805   1.161  1.00 27.33           C  
ATOM   2357  O   THR A 186      99.467 -12.394   0.338  1.00 27.76           O  
ATOM   2358  CB  THR A 186      96.681 -12.676   0.044  1.00 27.03           C  
ATOM   2359  CG2 THR A 186      95.153 -12.800   0.114  1.00 26.73           C  
ATOM   2360  OG1 THR A 186      96.906 -11.632  -0.914  1.00 27.08           O  
ATOM   2361  H   THR A 186      96.672 -10.288   1.840  1.00 26.23           H  
ATOM   2362  HA  THR A 186      97.345 -13.147   2.070  1.00 26.86           H  
ATOM   2363  HB  THR A 186      97.132 -13.632  -0.223  1.00 27.03           H  
ATOM   2364 HG21 THR A 186      94.722 -11.835   0.382  1.00 26.73           H  
ATOM   2365 HG22 THR A 186      94.883 -13.541   0.867  1.00 26.73           H  
ATOM   2366 HG23 THR A 186      94.769 -13.112  -0.857  1.00 26.73           H  
ATOM   2367  HG1 THR A 186      96.472 -10.840  -0.588  1.00 27.08           H  
ATOM   2368  N   GLY A 187      99.152 -10.735   1.841  1.00 27.31           N  
ATOM   2369  CA  GLY A 187     100.499 -10.206   1.705  1.00 26.68           C  
ATOM   2370  C   GLY A 187     101.538 -11.135   2.298  1.00 26.68           C  
ATOM   2371  O   GLY A 187     101.193 -12.136   2.980  1.00 26.91           O  
ATOM   2372  H   GLY A 187      98.505 -10.278   2.468  1.00 27.31           H  
ATOM   2373  HA2 GLY A 187     100.716 -10.066   0.646  1.00 26.68           H  
ATOM   2374  HA3 GLY A 187     100.553  -9.245   2.217  1.00 26.68           H  
ATOM   2375  N   ARG A 188     102.805 -10.815   2.048  1.00 26.04           N  
ATOM   2376  CA  ARG A 188     103.885 -11.695   2.435  1.00 26.21           C  
ATOM   2377  C   ARG A 188     105.133 -10.937   2.774  1.00 26.55           C  
ATOM   2378  O   ARG A 188     105.519 -10.056   2.028  1.00 27.76           O  
ATOM   2379  CB  ARG A 188     104.186 -12.625   1.277  1.00 26.53           C  
ATOM   2380  CG  ARG A 188     103.168 -13.763   1.130  1.00 27.04           C  
ATOM   2381  CD  ARG A 188     103.488 -14.741   0.045  1.00 21.21           C  
ATOM   2382  NE  ARG A 188     103.428 -14.065  -1.239  1.00 22.23           N  
ATOM   2383  CZ  ARG A 188     103.627 -14.655  -2.407  1.00 26.65           C  
ATOM   2384  NH1 ARG A 188     103.917 -15.971  -2.483  1.00 26.54           N  
ATOM   2385  NH2 ARG A 188     103.554 -13.915  -3.507  1.00 28.89           N1+
ATOM   2386  H   ARG A 188     103.015  -9.945   1.581  1.00 26.04           H  
ATOM   2387  HA  ARG A 188     103.572 -12.246   3.322  1.00 26.21           H  
ATOM   2388  HB2 ARG A 188     104.187 -12.041   0.356  1.00 26.53           H  
ATOM   2389  HB3 ARG A 188     105.173 -13.062   1.432  1.00 26.53           H  
ATOM   2390  HG2 ARG A 188     102.194 -13.323   0.916  1.00 27.04           H  
ATOM   2391  HG3 ARG A 188     103.123 -14.305   2.075  1.00 27.04           H  
ATOM   2392  HD2 ARG A 188     102.764 -15.555   0.063  1.00 21.21           H  
ATOM   2393  HD3 ARG A 188     104.490 -15.142   0.199  1.00 21.21           H  
ATOM   2394  HE  ARG A 188     103.220 -13.077  -1.241  1.00 22.23           H  
ATOM   2395 HH11 ARG A 188     104.081 -16.401  -3.382  1.00 26.54           H  
ATOM   2396 HH12 ARG A 188     103.970 -16.526  -1.641  1.00 26.54           H  
ATOM   2397 HH21 ARG A 188     103.351 -12.928  -3.439  1.00 28.89           H  
ATOM   2398 HH22 ARG A 188     103.702 -14.339  -4.412  1.00 28.89           H  
ATOM   2399  N   LEU A 189     105.756 -11.258   3.905  1.00 26.63           N  
ATOM   2400  CA  LEU A 189     107.146 -10.857   4.171  1.00 26.52           C  
ATOM   2401  C   LEU A 189     108.080 -11.924   3.626  1.00 25.89           C  
ATOM   2402  O   LEU A 189     107.942 -13.105   3.929  1.00 26.17           O  
ATOM   2403  CB  LEU A 189     107.390 -10.701   5.666  1.00 27.17           C  
ATOM   2404  CG  LEU A 189     108.761 -10.214   6.144  1.00 27.10           C  
ATOM   2405  CD1 LEU A 189     108.807  -8.745   5.954  1.00 27.07           C  
ATOM   2406  CD2 LEU A 189     108.963 -10.513   7.606  1.00 25.50           C  
ATOM   2407  H   LEU A 189     105.259 -11.794   4.602  1.00 26.63           H  
ATOM   2408  HA  LEU A 189     107.333  -9.899   3.686  1.00 26.52           H  
ATOM   2409  HB2 LEU A 189     106.651  -9.992   6.039  1.00 27.17           H  
ATOM   2410  HB3 LEU A 189     107.220 -11.677   6.122  1.00 27.17           H  
ATOM   2411  HG  LEU A 189     109.541 -10.721   5.577  1.00 27.10           H  
ATOM   2412 HD11 LEU A 189     108.013  -8.278   6.536  1.00 27.07           H  
ATOM   2413 HD12 LEU A 189     108.669  -8.511   4.898  1.00 27.07           H  
ATOM   2414 HD13 LEU A 189     109.773  -8.366   6.287  1.00 27.07           H  
ATOM   2415 HD21 LEU A 189     108.190 -10.013   8.189  1.00 25.50           H  
ATOM   2416 HD22 LEU A 189     109.944 -10.154   7.918  1.00 25.50           H  
ATOM   2417 HD23 LEU A 189     108.902 -11.589   7.769  1.00 25.50           H  
ATOM   2418  N   ILE A 190     109.021 -11.513   2.807  1.00 25.09           N  
ATOM   2419  CA  ILE A 190     109.862 -12.477   2.112  1.00 24.86           C  
ATOM   2420  C   ILE A 190     111.301 -12.055   2.376  1.00 24.87           C  
ATOM   2421  O   ILE A 190     111.539 -10.858   2.580  1.00 24.98           O  
ATOM   2422  CB  ILE A 190     109.578 -12.454   0.538  1.00 25.65           C  
ATOM   2423  CG1 ILE A 190     108.066 -12.425   0.150  1.00 22.57           C  
ATOM   2424  CG2 ILE A 190     110.380 -13.550  -0.162  1.00 22.00           C  
ATOM   2425  H   ILE A 190     109.162 -10.524   2.659  1.00 25.09           H  
ATOM   2426  HA  ILE A 190     109.661 -13.488   2.465  1.00 24.86           H  
ATOM   2427  HB  ILE A 190     109.936 -11.494   0.165  1.00 25.65           H  
ATOM   2428 HG11 ILE A 190     107.589 -13.349   0.477  1.00 22.57           H  
ATOM   2429 HG12 ILE A 190     107.970 -12.329  -0.932  1.00 22.57           H  
ATOM   2430 HG13 ILE A 190     107.583 -11.576   0.634  1.00 22.57           H  
ATOM   2431 HG21 ILE A 190     110.046 -14.526   0.190  1.00 22.00           H  
ATOM   2432 HG22 ILE A 190     111.439 -13.426   0.064  1.00 22.00           H  
ATOM   2433 HG23 ILE A 190     110.227 -13.480  -1.239  1.00 22.00           H  
ATOM   2434  N   LYS A 191     112.249 -13.002   2.351  1.00 24.42           N  
ATOM   2435  CA  LYS A 191     113.688 -12.678   2.403  1.00 24.03           C  
ATOM   2436  C   LYS A 191     114.458 -13.225   1.213  1.00 23.58           C  
ATOM   2437  O   LYS A 191     114.168 -14.311   0.715  1.00 23.38           O  
ATOM   2438  CB  LYS A 191     114.324 -13.157   3.729  1.00 24.39           C  
ATOM   2439  CG  LYS A 191     115.407 -14.322   3.634  1.00 26.41           C  
ATOM   2440  CD  LYS A 191     115.323 -15.342   4.792  1.00 26.50           C  
ATOM   2441  CE  LYS A 191     116.679 -15.991   5.174  1.00 30.34           C  
ATOM   2442  NZ  LYS A 191     116.867 -16.226   6.672  1.00 27.75           N1+
ATOM   2443  H   LYS A 191     111.969 -13.971   2.295  1.00 24.42           H  
ATOM   2444  HA  LYS A 191     113.758 -11.591   2.356  1.00 24.03           H  
ATOM   2445  HB2 LYS A 191     114.807 -12.296   4.192  1.00 24.39           H  
ATOM   2446  HB3 LYS A 191     113.517 -13.510   4.372  1.00 24.39           H  
ATOM   2447  HG2 LYS A 191     115.259 -14.854   2.695  1.00 26.41           H  
ATOM   2448  HG3 LYS A 191     116.399 -13.871   3.643  1.00 26.41           H  
ATOM   2449  HD2 LYS A 191     114.636 -16.136   4.498  1.00 26.50           H  
ATOM   2450  HD3 LYS A 191     114.931 -14.829   5.670  1.00 26.50           H  
ATOM   2451  HE2 LYS A 191     117.479 -15.337   4.829  1.00 30.34           H  
ATOM   2452  HE3 LYS A 191     116.752 -16.953   4.666  1.00 30.34           H  
ATOM   2453  HZ1 LYS A 191     116.803 -15.345   7.162  1.00 27.75           H  
ATOM   2454  HZ2 LYS A 191     117.774 -16.638   6.837  1.00 27.75           H  
ATOM   2455  HZ3 LYS A 191     116.148 -16.851   7.008  1.00 27.75           H  
ATOM   2456  N   TYR A 192     115.460 -12.483   0.778  1.00 23.75           N  
ATOM   2457  CA  TYR A 192     116.365 -12.985  -0.252  1.00 24.97           C  
ATOM   2458  C   TYR A 192     117.830 -12.945   0.175  1.00 25.84           C  
ATOM   2459  O   TYR A 192     118.314 -11.898   0.593  1.00 26.80           O  
ATOM   2460  CB  TYR A 192     116.216 -12.171  -1.511  1.00 24.57           C  
ATOM   2461  CG  TYR A 192     117.084 -12.676  -2.624  1.00 24.46           C  
ATOM   2462  CD1 TYR A 192     116.749 -13.827  -3.312  1.00 24.87           C  
ATOM   2463  CD2 TYR A 192     118.227 -11.999  -3.003  1.00 22.82           C  
ATOM   2464  CE1 TYR A 192     117.514 -14.293  -4.350  1.00 23.25           C  
ATOM   2465  CE2 TYR A 192     118.994 -12.460  -4.043  1.00 26.67           C  
ATOM   2466  CZ  TYR A 192     118.636 -13.619  -4.714  1.00 26.47           C  
ATOM   2467  OH  TYR A 192     119.411 -14.113  -5.754  1.00 34.19           O  
ATOM   2468  H   TYR A 192     115.602 -11.559   1.161  1.00 23.75           H  
ATOM   2469  HA  TYR A 192     116.089 -14.026  -0.423  1.00 24.97           H  
ATOM   2470  HB2 TYR A 192     115.175 -12.211  -1.833  1.00 24.57           H  
ATOM   2471  HB3 TYR A 192     116.490 -11.138  -1.295  1.00 24.57           H  
ATOM   2472  HD1 TYR A 192     115.863 -14.373  -3.025  1.00 24.87           H  
ATOM   2473  HD2 TYR A 192     118.519 -11.102  -2.478  1.00 22.82           H  
ATOM   2474  HE1 TYR A 192     117.226 -15.191  -4.876  1.00 23.25           H  
ATOM   2475  HE2 TYR A 192     119.880 -11.918  -4.340  1.00 26.67           H  
ATOM   2476  HH  TYR A 192     120.193 -13.595  -5.959  1.00 34.19           H  
ATOM   2477  N   ASP A 193     118.539 -14.062   0.037  1.00 25.85           N  
ATOM   2478  CA  ASP A 193     119.895 -14.187   0.571  1.00 26.14           C  
ATOM   2479  C   ASP A 193     120.953 -14.380  -0.517  1.00 26.18           C  
ATOM   2480  O   ASP A 193     121.233 -15.511  -0.935  1.00 26.34           O  
ATOM   2481  CB  ASP A 193     119.957 -15.355   1.549  1.00 26.54           C  
ATOM   2482  CG  ASP A 193     121.250 -15.396   2.312  1.00 27.97           C  
ATOM   2483  OD1 ASP A 193     122.189 -14.683   1.885  1.00 31.31           O  
ATOM   2484  OD2 ASP A 193     121.412 -16.094   3.346  1.00 27.75           O1-
ATOM   2485  H   ASP A 193     118.129 -14.846  -0.450  1.00 25.85           H  
ATOM   2486  HA  ASP A 193     120.122 -13.248   1.077  1.00 26.14           H  
ATOM   2487  HB2 ASP A 193     119.851 -16.285   0.991  1.00 26.54           H  
ATOM   2488  HB3 ASP A 193     119.135 -15.261   2.259  1.00 26.54           H  
ATOM   2489  N   PRO A 194     121.561 -13.280  -0.944  1.00 26.05           N  
ATOM   2490  CA  PRO A 194     122.453 -13.256  -2.107  1.00 26.43           C  
ATOM   2491  C   PRO A 194     123.494 -14.364  -2.146  1.00 26.77           C  
ATOM   2492  O   PRO A 194     123.802 -14.873  -3.218  1.00 26.56           O  
ATOM   2493  CB  PRO A 194     123.139 -11.895  -1.966  1.00 26.28           C  
ATOM   2494  CG  PRO A 194     122.098 -11.047  -1.372  1.00 26.38           C  
ATOM   2495  CD  PRO A 194     121.430 -11.946  -0.349  1.00 26.16           C  
ATOM   2496  HA  PRO A 194     121.891 -13.411  -3.028  1.00 26.43           H  
ATOM   2497  HB2 PRO A 194     124.008 -11.962  -1.311  1.00 26.28           H  
ATOM   2498  HB3 PRO A 194     123.446 -11.511  -2.939  1.00 26.28           H  
ATOM   2499  HG2 PRO A 194     121.383 -10.724  -2.129  1.00 26.38           H  
ATOM   2500  HG3 PRO A 194     122.538 -10.173  -0.891  1.00 26.38           H  
ATOM   2501  HD2 PRO A 194     120.382 -11.677  -0.217  1.00 26.16           H  
ATOM   2502  HD3 PRO A 194     121.942 -11.894   0.612  1.00 26.16           H  
ATOM   2503  N   SER A 195     124.025 -14.732  -0.990  1.00 27.31           N  
ATOM   2504  CA  SER A 195     125.056 -15.741  -0.955  1.00 27.93           C  
ATOM   2505  C   SER A 195     124.512 -17.132  -1.357  1.00 28.32           C  
ATOM   2506  O   SER A 195     125.204 -17.885  -2.047  1.00 28.51           O  
ATOM   2507  CB  SER A 195     125.751 -15.738   0.404  1.00 27.98           C  
ATOM   2508  OG  SER A 195     124.797 -15.827   1.433  1.00 28.33           O  
ATOM   2509  H   SER A 195     123.708 -14.306  -0.131  1.00 27.31           H  
ATOM   2510  HA  SER A 195     125.810 -15.496  -1.703  1.00 27.93           H  
ATOM   2511  HB2 SER A 195     126.319 -14.814   0.517  1.00 27.98           H  
ATOM   2512  HB3 SER A 195     126.428 -16.590   0.465  1.00 27.98           H  
ATOM   2513  HG  SER A 195     124.216 -15.067   1.356  1.00 28.33           H  
ATOM   2514  N   THR A 196     123.272 -17.454  -0.979  1.00 28.44           N  
ATOM   2515  CA  THR A 196     122.677 -18.750  -1.358  1.00 28.18           C  
ATOM   2516  C   THR A 196     121.677 -18.679  -2.515  1.00 27.92           C  
ATOM   2517  O   THR A 196     121.203 -19.708  -2.962  1.00 27.77           O  
ATOM   2518  CB  THR A 196     122.025 -19.461  -0.153  1.00 28.07           C  
ATOM   2519  CG2 THR A 196     122.969 -19.463   1.045  1.00 28.88           C  
ATOM   2520  OG1 THR A 196     120.874 -18.720   0.297  1.00 29.75           O  
ATOM   2521  H   THR A 196     122.734 -16.802  -0.426  1.00 28.44           H  
ATOM   2522  HA  THR A 196     123.525 -19.335  -1.713  1.00 28.18           H  
ATOM   2523  HB  THR A 196     121.774 -20.470  -0.481  1.00 28.07           H  
ATOM   2524 HG21 THR A 196     123.190 -18.436   1.335  1.00 28.88           H  
ATOM   2525 HG22 THR A 196     123.895 -19.972   0.777  1.00 28.88           H  
ATOM   2526 HG23 THR A 196     122.497 -19.983   1.879  1.00 28.88           H  
ATOM   2527  HG1 THR A 196     121.176 -17.850   0.567  1.00 29.75           H  
ATOM   2528  N   LYS A 197     121.370 -17.468  -2.991  1.00 28.18           N  
ATOM   2529  CA  LYS A 197     120.375 -17.204  -4.079  1.00 28.04           C  
ATOM   2530  C   LYS A 197     118.953 -17.733  -3.792  1.00 27.62           C  
ATOM   2531  O   LYS A 197     118.149 -17.934  -4.710  1.00 26.69           O  
ATOM   2532  CB  LYS A 197     120.871 -17.656  -5.473  1.00 27.87           C  
ATOM   2533  CG  LYS A 197     122.350 -17.323  -5.775  1.00 28.88           C  
ATOM   2534  CD  LYS A 197     122.714 -17.417  -7.265  1.00 29.94           C  
ATOM   2535  CE  LYS A 197     122.533 -16.081  -7.965  1.00 33.92           C  
ATOM   2536  NZ  LYS A 197     123.320 -16.007  -9.235  1.00 37.10           N1+
ATOM   2537  H   LYS A 197     121.844 -16.673  -2.587  1.00 28.18           H  
ATOM   2538  HA  LYS A 197     120.289 -16.117  -4.094  1.00 28.04           H  
ATOM   2539  HB2 LYS A 197     120.746 -18.736  -5.543  1.00 27.87           H  
ATOM   2540  HB3 LYS A 197     120.253 -17.169  -6.227  1.00 27.87           H  
ATOM   2541  HG2 LYS A 197     122.550 -16.307  -5.436  1.00 28.88           H  
ATOM   2542  HG3 LYS A 197     122.979 -18.021  -5.223  1.00 28.88           H  
ATOM   2543  HD2 LYS A 197     122.071 -18.157  -7.741  1.00 29.94           H  
ATOM   2544  HD3 LYS A 197     123.755 -17.727  -7.357  1.00 29.94           H  
ATOM   2545  HE2 LYS A 197     122.865 -15.285  -7.298  1.00 33.92           H  
ATOM   2546  HE3 LYS A 197     121.477 -15.944  -8.196  1.00 33.92           H  
ATOM   2547  HZ1 LYS A 197     124.301 -16.133  -9.031  1.00 37.10           H  
ATOM   2548  HZ2 LYS A 197     123.179 -15.105  -9.667  1.00 37.10           H  
ATOM   2549  HZ3 LYS A 197     123.011 -16.734  -9.865  1.00 37.10           H  
ATOM   2550  N   GLU A 198     118.654 -17.915  -2.503  1.00 27.50           N  
ATOM   2551  CA  GLU A 198     117.402 -18.504  -2.072  1.00 27.76           C  
ATOM   2552  C   GLU A 198     116.407 -17.521  -1.505  1.00 28.14           C  
ATOM   2553  O   GLU A 198     116.755 -16.633  -0.718  1.00 28.44           O  
ATOM   2554  CB  GLU A 198     117.667 -19.521  -1.000  1.00 27.58           C  
ATOM   2555  CG  GLU A 198     117.492 -20.941  -1.464  1.00 28.18           C  
ATOM   2556  CD  GLU A 198     118.361 -21.836  -0.629  1.00 30.46           C  
ATOM   2557  OE1 GLU A 198     118.836 -22.874  -1.138  1.00 29.85           O  
ATOM   2558  OE2 GLU A 198     118.587 -21.460   0.544  1.00 27.22           O1-
ATOM   2559  H   GLU A 198     119.325 -17.632  -1.803  1.00 27.50           H  
ATOM   2560  HA  GLU A 198     116.968 -18.937  -2.974  1.00 27.76           H  
ATOM   2561  HB2 GLU A 198     118.692 -19.396  -0.651  1.00 27.58           H  
ATOM   2562  HB3 GLU A 198     116.978 -19.340  -0.175  1.00 27.58           H  
ATOM   2563  HG2 GLU A 198     117.783 -21.022  -2.511  1.00 28.18           H  
ATOM   2564  HG3 GLU A 198     116.449 -21.236  -1.353  1.00 28.18           H  
ATOM   2565  N   THR A 199     115.152 -17.735  -1.878  1.00 28.32           N  
ATOM   2566  CA  THR A 199     114.042 -16.903  -1.447  1.00 28.82           C  
ATOM   2567  C   THR A 199     113.340 -17.632  -0.321  1.00 27.70           C  
ATOM   2568  O   THR A 199     113.083 -18.815  -0.441  1.00 28.17           O  
ATOM   2569  CB  THR A 199     113.093 -16.697  -2.652  1.00 29.59           C  
ATOM   2570  CG2 THR A 199     111.978 -15.763  -2.310  1.00 30.72           C  
ATOM   2571  OG1 THR A 199     113.785 -15.992  -3.703  1.00 33.34           O  
ATOM   2572  H   THR A 199     114.959 -18.514  -2.491  1.00 28.32           H  
ATOM   2573  HA  THR A 199     114.374 -15.926  -1.095  1.00 28.82           H  
ATOM   2574  HB  THR A 199     112.742 -17.690  -2.934  1.00 29.59           H  
ATOM   2575 HG21 THR A 199     112.389 -14.791  -2.037  1.00 30.72           H  
ATOM   2576 HG22 THR A 199     111.411 -16.166  -1.471  1.00 30.72           H  
ATOM   2577 HG23 THR A 199     111.321 -15.651  -3.172  1.00 30.72           H  
ATOM   2578  HG1 THR A 199     114.050 -15.138  -3.354  1.00 33.34           H  
ATOM   2579  N   THR A 200     113.057 -16.964   0.788  1.00 26.47           N  
ATOM   2580  CA  THR A 200     112.486 -17.684   1.913  1.00 25.34           C  
ATOM   2581  C   THR A 200     111.290 -16.929   2.389  1.00 25.29           C  
ATOM   2582  O   THR A 200     111.396 -15.735   2.708  1.00 25.61           O  
ATOM   2583  CB  THR A 200     113.508 -17.804   3.051  1.00 25.36           C  
ATOM   2584  CG2 THR A 200     113.082 -18.832   4.070  1.00 23.74           C  
ATOM   2585  OG1 THR A 200     114.739 -18.322   2.552  1.00 23.34           O  
ATOM   2586  H   THR A 200     113.235 -15.972   0.850  1.00 26.47           H  
ATOM   2587  HA  THR A 200     112.205 -18.690   1.601  1.00 25.34           H  
ATOM   2588  HB  THR A 200     113.596 -16.806   3.481  1.00 25.36           H  
ATOM   2589 HG21 THR A 200     113.009 -19.809   3.592  1.00 23.74           H  
ATOM   2590 HG22 THR A 200     112.111 -18.555   4.481  1.00 23.74           H  
ATOM   2591 HG23 THR A 200     113.818 -18.874   4.873  1.00 23.74           H  
ATOM   2592  HG1 THR A 200     114.563 -19.196   2.197  1.00 23.34           H  
ATOM   2593  N   LEU A 201     110.149 -17.610   2.445  1.00 24.70           N  
ATOM   2594  CA  LEU A 201     108.944 -16.981   2.966  1.00 24.31           C  
ATOM   2595  C   LEU A 201     109.062 -16.862   4.485  1.00 24.60           C  
ATOM   2596  O   LEU A 201     109.242 -17.860   5.160  1.00 25.34           O  
ATOM   2597  CB  LEU A 201     107.682 -17.752   2.546  1.00 23.70           C  
ATOM   2598  CG  LEU A 201     106.347 -17.301   3.171  1.00 23.05           C  
ATOM   2599  CD1 LEU A 201     105.926 -15.919   2.679  1.00 23.95           C  
ATOM   2600  CD2 LEU A 201     105.220 -18.296   2.994  1.00 21.16           C  
ATOM   2601  H   LEU A 201     110.118 -18.567   2.125  1.00 24.70           H  
ATOM   2602  HA  LEU A 201     108.846 -15.982   2.542  1.00 24.31           H  
ATOM   2603  HB2 LEU A 201     107.586 -17.661   1.464  1.00 23.70           H  
ATOM   2604  HB3 LEU A 201     107.832 -18.799   2.811  1.00 23.70           H  
ATOM   2605  HG  LEU A 201     106.543 -17.245   4.242  1.00 23.05           H  
ATOM   2606 HD11 LEU A 201     105.727 -15.960   1.608  1.00 23.95           H  
ATOM   2607 HD12 LEU A 201     106.726 -15.205   2.873  1.00 23.95           H  
ATOM   2608 HD13 LEU A 201     105.024 -15.605   3.205  1.00 23.95           H  
ATOM   2609 HD21 LEU A 201     104.982 -18.391   1.934  1.00 21.16           H  
ATOM   2610 HD22 LEU A 201     104.340 -17.948   3.534  1.00 21.16           H  
ATOM   2611 HD23 LEU A 201     105.526 -19.266   3.386  1.00 21.16           H  
ATOM   2612  N   LEU A 202     108.984 -15.643   5.012  1.00 24.69           N  
ATOM   2613  CA  LEU A 202     109.074 -15.408   6.454  1.00 24.96           C  
ATOM   2614  C   LEU A 202     107.715 -15.351   7.109  1.00 25.51           C  
ATOM   2615  O   LEU A 202     107.459 -16.095   8.055  1.00 25.41           O  
ATOM   2616  CB  LEU A 202     109.819 -14.107   6.758  1.00 24.89           C  
ATOM   2617  CG  LEU A 202     111.324 -14.184   6.572  1.00 23.66           C  
ATOM   2618  CD1 LEU A 202     111.977 -12.881   6.989  1.00 21.36           C  
ATOM   2619  CD2 LEU A 202     111.889 -15.370   7.332  1.00 22.71           C  
ATOM   2620  H   LEU A 202     108.858 -14.853   4.396  1.00 24.69           H  
ATOM   2621  HA  LEU A 202     109.626 -16.254   6.864  1.00 24.96           H  
ATOM   2622  HB2 LEU A 202     109.434 -13.332   6.096  1.00 24.89           H  
ATOM   2623  HB3 LEU A 202     109.618 -13.834   7.794  1.00 24.89           H  
ATOM   2624  HG  LEU A 202     111.545 -14.335   5.515  1.00 23.66           H  
ATOM   2625 HD11 LEU A 202     111.776 -12.695   8.044  1.00 21.36           H  
ATOM   2626 HD12 LEU A 202     111.571 -12.064   6.393  1.00 21.36           H  
ATOM   2627 HD13 LEU A 202     113.053 -12.947   6.830  1.00 21.36           H  
ATOM   2628 HD21 LEU A 202     111.685 -15.250   8.396  1.00 22.71           H  
ATOM   2629 HD22 LEU A 202     112.966 -15.424   7.173  1.00 22.71           H  
ATOM   2630 HD23 LEU A 202     111.422 -16.287   6.973  1.00 22.71           H  
ATOM   2631  N   LEU A 203     106.873 -14.431   6.626  1.00 26.23           N  
ATOM   2632  CA  LEU A 203     105.481 -14.281   7.068  1.00 26.28           C  
ATOM   2633  C   LEU A 203     104.545 -14.319   5.872  1.00 26.91           C  
ATOM   2634  O   LEU A 203     104.917 -13.887   4.776  1.00 27.11           O  
ATOM   2635  CB  LEU A 203     105.315 -12.969   7.804  1.00 25.17           C  
ATOM   2636  CG  LEU A 203     105.691 -13.060   9.270  1.00 24.89           C  
ATOM   2637  CD1 LEU A 203     104.768 -12.201  10.044  1.00 26.60           C  
ATOM   2638  CD2 LEU A 203     105.572 -14.474   9.809  1.00 22.12           C  
ATOM   2639  H   LEU A 203     107.215 -13.801   5.914  1.00 26.23           H  
ATOM   2640  HA  LEU A 203     105.234 -15.104   7.738  1.00 26.28           H  
ATOM   2641  HB2 LEU A 203     105.950 -12.221   7.328  1.00 25.17           H  
ATOM   2642  HB3 LEU A 203     104.272 -12.660   7.731  1.00 25.17           H  
ATOM   2643  HG  LEU A 203     106.729 -12.742   9.367  1.00 24.89           H  
ATOM   2644 HD11 LEU A 203     103.746 -12.558   9.916  1.00 26.60           H  
ATOM   2645 HD12 LEU A 203     104.842 -11.174   9.687  1.00 26.60           H  
ATOM   2646 HD13 LEU A 203     105.036 -12.239  11.100  1.00 26.60           H  
ATOM   2647 HD21 LEU A 203     104.539 -14.811   9.721  1.00 22.12           H  
ATOM   2648 HD22 LEU A 203     105.871 -14.490  10.857  1.00 22.12           H  
ATOM   2649 HD23 LEU A 203     106.220 -15.137   9.236  1.00 22.12           H  
ATOM   2650  N   LYS A 204     103.341 -14.844   6.072  1.00 27.30           N  
ATOM   2651  CA  LYS A 204     102.347 -14.894   5.005  1.00 27.63           C  
ATOM   2652  C   LYS A 204     100.993 -14.519   5.554  1.00 28.56           C  
ATOM   2653  O   LYS A 204     100.776 -14.527   6.768  1.00 28.79           O  
ATOM   2654  CB  LYS A 204     102.276 -16.287   4.402  1.00 27.09           C  
ATOM   2655  CG  LYS A 204     101.165 -17.178   4.961  1.00 28.50           C  
ATOM   2656  CD  LYS A 204     101.171 -18.566   4.271  1.00 33.03           C  
ATOM   2657  CE  LYS A 204     100.874 -19.718   5.252  1.00 32.90           C  
ATOM   2658  NZ  LYS A 204     100.303 -20.878   4.512  1.00 31.74           N1+
ATOM   2659  H   LYS A 204     103.109 -15.216   6.982  1.00 27.30           H  
ATOM   2660  HA  LYS A 204     102.640 -14.188   4.228  1.00 27.63           H  
ATOM   2661  HB2 LYS A 204     102.118 -16.183   3.329  1.00 27.09           H  
ATOM   2662  HB3 LYS A 204     103.230 -16.783   4.583  1.00 27.09           H  
ATOM   2663  HG2 LYS A 204     101.319 -17.311   6.032  1.00 28.50           H  
ATOM   2664  HG3 LYS A 204     100.202 -16.698   4.789  1.00 28.50           H  
ATOM   2665  HD2 LYS A 204     102.153 -18.730   3.826  1.00 33.03           H  
ATOM   2666  HD3 LYS A 204     100.412 -18.570   3.488  1.00 33.03           H  
ATOM   2667  HE2 LYS A 204     100.159 -19.379   6.001  1.00 32.90           H  
ATOM   2668  HE3 LYS A 204     101.798 -20.022   5.743  1.00 32.90           H  
ATOM   2669  HZ1 LYS A 204      99.446 -20.598   4.056  1.00 31.74           H  
ATOM   2670  HZ2 LYS A 204     100.110 -21.628   5.160  1.00 31.74           H  
ATOM   2671  HZ3 LYS A 204     100.966 -21.194   3.818  1.00 31.74           H  
ATOM   2672  N   GLU A 205     100.068 -14.207   4.651  1.00 29.21           N  
ATOM   2673  CA  GLU A 205      98.716 -13.822   5.039  1.00 28.51           C  
ATOM   2674  C   GLU A 205      98.758 -12.501   5.805  1.00 28.16           C  
ATOM   2675  O   GLU A 205      98.077 -12.321   6.809  1.00 28.62           O  
ATOM   2676  CB  GLU A 205      98.052 -14.923   5.857  1.00 27.83           C  
ATOM   2677  CG  GLU A 205      96.969 -15.687   5.128  1.00 28.17           C  
ATOM   2678  CD  GLU A 205      96.799 -17.098   5.677  1.00 32.93           C  
ATOM   2679  OE1 GLU A 205      96.592 -17.277   6.907  1.00 32.07           O  
ATOM   2680  OE2 GLU A 205      96.877 -18.049   4.876  1.00 33.66           O1-
ATOM   2681  H   GLU A 205     100.308 -14.237   3.670  1.00 29.21           H  
ATOM   2682  HA  GLU A 205      98.113 -13.681   4.142  1.00 28.51           H  
ATOM   2683  HB2 GLU A 205      98.822 -15.632   6.160  1.00 27.83           H  
ATOM   2684  HB3 GLU A 205      97.609 -14.468   6.743  1.00 27.83           H  
ATOM   2685  HG2 GLU A 205      97.232 -15.749   4.072  1.00 28.17           H  
ATOM   2686  HG3 GLU A 205      96.026 -15.151   5.236  1.00 28.17           H  
ATOM   2687  N   LEU A 206      99.564 -11.575   5.321  1.00 27.51           N  
ATOM   2688  CA  LEU A 206      99.567 -10.244   5.905  1.00 27.97           C  
ATOM   2689  C   LEU A 206      98.467  -9.303   5.323  1.00 28.30           C  
ATOM   2690  O   LEU A 206      98.024  -9.432   4.174  1.00 29.09           O  
ATOM   2691  CB  LEU A 206     100.970  -9.632   5.832  1.00 28.09           C  
ATOM   2692  CG  LEU A 206     102.061 -10.519   6.450  1.00 26.60           C  
ATOM   2693  CD1 LEU A 206     103.465  -9.918   6.234  1.00 25.60           C  
ATOM   2694  CD2 LEU A 206     101.787 -10.737   7.930  1.00 26.51           C  
ATOM   2695  H   LEU A 206     100.177 -11.790   4.547  1.00 27.51           H  
ATOM   2696  HA  LEU A 206      99.301 -10.355   6.956  1.00 27.97           H  
ATOM   2697  HB2 LEU A 206     101.217  -9.461   4.784  1.00 28.09           H  
ATOM   2698  HB3 LEU A 206     100.959  -8.680   6.362  1.00 28.09           H  
ATOM   2699  HG  LEU A 206     102.038 -11.485   5.945  1.00 26.60           H  
ATOM   2700 HD11 LEU A 206     103.525  -8.948   6.727  1.00 25.60           H  
ATOM   2701 HD12 LEU A 206     103.647  -9.795   5.166  1.00 25.60           H  
ATOM   2702 HD13 LEU A 206     104.215 -10.587   6.656  1.00 25.60           H  
ATOM   2703 HD21 LEU A 206     101.807  -9.778   8.448  1.00 26.51           H  
ATOM   2704 HD22 LEU A 206     102.551 -11.392   8.348  1.00 26.51           H  
ATOM   2705 HD23 LEU A 206     100.806 -11.197   8.054  1.00 26.51           H  
ATOM   2706  N   HIS A 207      98.020  -8.364   6.139  1.00 27.52           N  
ATOM   2707  CA  HIS A 207      96.889  -7.529   5.806  1.00 26.68           C  
ATOM   2708  C   HIS A 207      97.331  -6.295   5.034  1.00 26.90           C  
ATOM   2709  O   HIS A 207      97.372  -5.187   5.589  1.00 27.13           O  
ATOM   2710  CB  HIS A 207      96.187  -7.111   7.093  1.00 26.59           C  
ATOM   2711  CG  HIS A 207      94.734  -6.817   6.911  1.00 26.61           C  
ATOM   2712  CD2 HIS A 207      93.817  -6.301   7.759  1.00 23.27           C  
ATOM   2713  ND1 HIS A 207      94.069  -7.050   5.725  1.00 24.28           N  
ATOM   2714  CE1 HIS A 207      92.808  -6.689   5.850  1.00 21.49           C  
ATOM   2715  NE2 HIS A 207      92.629  -6.236   7.076  1.00 22.22           N  
ATOM   2716  H   HIS A 207      98.480  -8.227   7.016  1.00 27.52           H  
ATOM   2717  HA  HIS A 207      96.205  -8.095   5.173  1.00 26.68           H  
ATOM   2718  HB2 HIS A 207      96.675  -6.215   7.477  1.00 26.59           H  
ATOM   2719  HB3 HIS A 207      96.287  -7.918   7.819  1.00 26.59           H  
ATOM   2720  HD2 HIS A 207      93.987  -5.997   8.781  1.00 23.27           H  
ATOM   2721  HE2 HIS A 207      91.756  -5.895   7.452  1.00 22.22           H  
ATOM   2722  HE1 HIS A 207      92.052  -6.753   5.082  1.00 21.49           H  
ATOM   2723  N   ALA A 208      97.660  -6.488   3.760  1.00 26.42           N  
ATOM   2724  CA  ALA A 208      98.201  -5.415   2.925  1.00 25.95           C  
ATOM   2725  C   ALA A 208      99.553  -4.884   3.446  1.00 26.67           C  
ATOM   2726  O   ALA A 208      99.611  -3.720   3.869  1.00 27.02           O  
ATOM   2727  CB  ALA A 208      97.237  -4.231   2.868  1.00  0.00           C  
ATOM   2728  H   ALA A 208      97.534  -7.396   3.360  1.00 26.42           H  
ATOM   2729  HA  ALA A 208      98.342  -5.853   1.937  1.00 25.95           H  
ATOM   2730  HB1 ALA A 208      97.086  -3.839   3.873  1.00  0.00           H  
ATOM   2731  HB2 ALA A 208      97.654  -3.450   2.233  1.00  0.00           H  
ATOM   2732  HB3 ALA A 208      96.281  -4.561   2.459  1.00  0.00           H  
ATOM   2733  N   PRO A 209     100.601  -5.707   3.417  1.00 27.08           N  
ATOM   2734  CA  PRO A 209     101.896  -5.287   3.961  1.00 27.56           C  
ATOM   2735  C   PRO A 209     102.515  -4.173   3.151  1.00 27.49           C  
ATOM   2736  O   PRO A 209     102.565  -4.248   1.914  1.00 28.13           O  
ATOM   2737  CB  PRO A 209     102.754  -6.578   3.919  1.00 28.04           C  
ATOM   2738  CG  PRO A 209     102.150  -7.395   2.853  1.00 28.50           C  
ATOM   2739  CD  PRO A 209     100.645  -7.097   2.931  1.00 27.48           C  
ATOM   2740  HA  PRO A 209     101.810  -4.877   4.967  1.00 27.56           H  
ATOM   2741  HB2 PRO A 209     103.791  -6.342   3.681  1.00 28.04           H  
ATOM   2742  HB3 PRO A 209     102.710  -7.100   4.875  1.00 28.04           H  
ATOM   2743  HG2 PRO A 209     102.341  -8.454   3.027  1.00 28.50           H  
ATOM   2744  HG3 PRO A 209     102.548  -7.109   1.879  1.00 28.50           H  
ATOM   2745  HD2 PRO A 209     100.149  -7.771   3.629  1.00 27.48           H  
ATOM   2746  HD3 PRO A 209     100.178  -7.183   1.950  1.00 27.48           H  
ATOM   2747  N   GLY A 210     102.986  -3.143   3.839  1.00 27.73           N  
ATOM   2748  CA  GLY A 210     103.724  -2.040   3.236  1.00 27.47           C  
ATOM   2749  C   GLY A 210     105.200  -2.211   3.568  1.00 27.36           C  
ATOM   2750  O   GLY A 210     105.805  -3.223   3.139  1.00 27.33           O  
ATOM   2751  H   GLY A 210     102.825  -3.121   4.836  1.00 27.73           H  
ATOM   2752  HA2 GLY A 210     103.586  -2.052   2.155  1.00 27.47           H  
ATOM   2753  HA3 GLY A 210     103.364  -1.093   3.638  1.00 27.47           H  
ATOM   2754  N   GLY A 211     105.760  -1.273   4.349  1.00 26.11           N  
ATOM   2755  CA  GLY A 211     107.171  -1.278   4.668  1.00 25.80           C  
ATOM   2756  C   GLY A 211     107.657  -2.575   5.278  1.00 26.73           C  
ATOM   2757  O   GLY A 211     106.870  -3.371   5.836  1.00 27.41           O  
ATOM   2758  H   GLY A 211     105.177  -0.540   4.726  1.00 26.11           H  
ATOM   2759  HA2 GLY A 211     107.731  -1.099   3.750  1.00 25.80           H  
ATOM   2760  HA3 GLY A 211     107.366  -0.472   5.375  1.00 25.80           H  
ATOM   2761  N   ALA A 212     108.959  -2.814   5.136  1.00 26.86           N  
ATOM   2762  CA  ALA A 212     109.641  -3.944   5.788  1.00 27.03           C  
ATOM   2763  C   ALA A 212     111.046  -3.433   6.126  1.00 27.57           C  
ATOM   2764  O   ALA A 212     111.708  -2.891   5.251  1.00 28.74           O  
ATOM   2765  CB  ALA A 212     109.695  -5.140   4.876  1.00 25.69           C  
ATOM   2766  H   ALA A 212     109.503  -2.192   4.555  1.00 26.86           H  
ATOM   2767  HA  ALA A 212     109.113  -4.275   6.682  1.00 27.03           H  
ATOM   2768  HB1 ALA A 212     110.215  -4.872   3.956  1.00 25.69           H  
ATOM   2769  HB2 ALA A 212     108.681  -5.462   4.639  1.00 25.69           H  
ATOM   2770  HB3 ALA A 212     110.228  -5.951   5.372  1.00 25.69           H  
ATOM   2771  N   GLU A 213     111.492  -3.503   7.378  1.00 27.03           N  
ATOM   2772  CA  GLU A 213     112.798  -2.935   7.660  1.00 27.20           C  
ATOM   2773  C   GLU A 213     113.503  -3.711   8.697  1.00 26.98           C  
ATOM   2774  O   GLU A 213     112.872  -4.195   9.621  1.00 27.46           O  
ATOM   2775  CB  GLU A 213     112.758  -1.436   8.023  1.00 27.97           C  
ATOM   2776  CG  GLU A 213     114.114  -0.872   8.500  1.00 30.27           C  
ATOM   2777  CD  GLU A 213     115.150  -0.633   7.376  1.00 36.99           C  
ATOM   2778  OE1 GLU A 213     115.372   0.544   6.959  1.00 34.90           O  
ATOM   2779  OE2 GLU A 213     115.787  -1.621   6.933  1.00 38.49           O1-
ATOM   2780  H   GLU A 213     110.942  -3.936   8.106  1.00 27.03           H  
ATOM   2781  HA  GLU A 213     113.358  -3.003   6.728  1.00 27.20           H  
ATOM   2782  HB2 GLU A 213     112.445  -0.877   7.141  1.00 27.97           H  
ATOM   2783  HB3 GLU A 213     112.028  -1.295   8.820  1.00 27.97           H  
ATOM   2784  HG2 GLU A 213     114.543  -1.577   9.212  1.00 30.27           H  
ATOM   2785  HG3 GLU A 213     113.929   0.080   8.998  1.00 30.27           H  
ATOM   2786  N   VAL A 214     114.817  -3.843   8.498  1.00 26.89           N  
ATOM   2787  CA  VAL A 214     115.719  -4.603   9.364  1.00 26.63           C  
ATOM   2788  C   VAL A 214     116.249  -3.703  10.486  1.00 27.68           C  
ATOM   2789  O   VAL A 214     116.416  -2.458  10.300  1.00 27.88           O  
ATOM   2790  CB  VAL A 214     116.930  -5.133   8.574  1.00 25.77           C  
ATOM   2791  CG1 VAL A 214     118.119  -4.227   8.734  1.00 24.46           C  
ATOM   2792  CG2 VAL A 214     117.319  -6.457   9.059  1.00 25.89           C  
ATOM   2793  H   VAL A 214     115.217  -3.385   7.691  1.00 26.89           H  
ATOM   2794  HA  VAL A 214     115.153  -5.440   9.773  1.00 26.63           H  
ATOM   2795  HB  VAL A 214     116.632  -5.179   7.527  1.00 25.77           H  
ATOM   2796 HG11 VAL A 214     118.408  -4.189   9.784  1.00 24.46           H  
ATOM   2797 HG12 VAL A 214     117.861  -3.225   8.391  1.00 24.46           H  
ATOM   2798 HG13 VAL A 214     118.950  -4.610   8.142  1.00 24.46           H  
ATOM   2799 HG21 VAL A 214     117.613  -6.388  10.106  1.00 25.89           H  
ATOM   2800 HG22 VAL A 214     118.158  -6.828   8.470  1.00 25.89           H  
ATOM   2801 HG23 VAL A 214     116.476  -7.142   8.962  1.00 25.89           H  
ATOM   2802  N   SER A 215     116.516  -4.317  11.644  1.00 27.69           N  
ATOM   2803  CA  SER A 215     117.071  -3.568  12.772  1.00 27.71           C  
ATOM   2804  C   SER A 215     118.526  -3.372  12.513  1.00 28.05           C  
ATOM   2805  O   SER A 215     119.139  -4.077  11.720  1.00 27.90           O  
ATOM   2806  CB  SER A 215     116.920  -4.299  14.091  1.00 27.25           C  
ATOM   2807  OG  SER A 215     117.375  -5.613  13.958  1.00 26.78           O  
ATOM   2808  H   SER A 215     116.333  -5.306  11.741  1.00 27.69           H  
ATOM   2809  HA  SER A 215     116.528  -2.626  12.853  1.00 27.71           H  
ATOM   2810  HB2 SER A 215     115.870  -4.307  14.382  1.00 27.25           H  
ATOM   2811  HB3 SER A 215     117.505  -3.789  14.856  1.00 27.25           H  
ATOM   2812  HG  SER A 215     116.844  -6.037  13.280  1.00 26.78           H  
ATOM   2813  N   ALA A 216     119.084  -2.387  13.192  1.00 28.79           N  
ATOM   2814  CA  ALA A 216     120.501  -2.094  13.065  1.00 28.35           C  
ATOM   2815  C   ALA A 216     121.348  -3.308  13.422  1.00 27.96           C  
ATOM   2816  O   ALA A 216     122.462  -3.444  12.921  1.00 27.99           O  
ATOM   2817  CB  ALA A 216     120.875  -0.906  13.944  1.00 28.26           C  
ATOM   2818  H   ALA A 216     118.515  -1.827  13.811  1.00 28.79           H  
ATOM   2819  HA  ALA A 216     120.702  -1.840  12.024  1.00 28.35           H  
ATOM   2820  HB1 ALA A 216     120.677  -1.150  14.988  1.00 28.26           H  
ATOM   2821  HB2 ALA A 216     120.281  -0.039  13.655  1.00 28.26           H  
ATOM   2822  HB3 ALA A 216     121.934  -0.680  13.818  1.00 28.26           H  
ATOM   2823  N   ASP A 217     120.821  -4.178  14.281  1.00 27.35           N  
ATOM   2824  CA  ASP A 217     121.630  -5.263  14.828  1.00 27.25           C  
ATOM   2825  C   ASP A 217     121.249  -6.648  14.302  1.00 26.41           C  
ATOM   2826  O   ASP A 217     121.763  -7.679  14.764  1.00 26.98           O  
ATOM   2827  CB  ASP A 217     121.692  -5.199  16.372  1.00 27.56           C  
ATOM   2828  CG  ASP A 217     120.354  -5.491  17.055  1.00 29.09           C  
ATOM   2829  OD1 ASP A 217     119.286  -5.413  16.414  1.00 34.75           O  
ATOM   2830  OD2 ASP A 217     120.284  -5.797  18.263  1.00 30.18           O1-
ATOM   2831  H   ASP A 217     119.854  -4.087  14.556  1.00 27.35           H  
ATOM   2832  HA  ASP A 217     122.642  -5.103  14.457  1.00 27.25           H  
ATOM   2833  HB2 ASP A 217     122.015  -4.199  16.662  1.00 27.56           H  
ATOM   2834  HB3 ASP A 217     122.422  -5.931  16.718  1.00 27.56           H  
ATOM   2835  N   SER A 218     120.366  -6.643  13.315  1.00 24.79           N  
ATOM   2836  CA  SER A 218     119.977  -7.834  12.583  1.00 23.66           C  
ATOM   2837  C   SER A 218     119.190  -8.808  13.407  1.00 23.42           C  
ATOM   2838  O   SER A 218     118.977  -9.911  12.958  1.00 23.37           O  
ATOM   2839  CB  SER A 218     121.183  -8.553  11.996  1.00 23.76           C  
ATOM   2840  OG  SER A 218     122.139  -7.653  11.477  1.00 23.89           O  
ATOM   2841  H   SER A 218     119.941  -5.764  13.058  1.00 24.79           H  
ATOM   2842  HA  SER A 218     119.334  -7.472  11.781  1.00 23.66           H  
ATOM   2843  HB2 SER A 218     120.845  -9.208  11.193  1.00 23.76           H  
ATOM   2844  HB3 SER A 218     121.651  -9.150  12.779  1.00 23.76           H  
ATOM   2845  HG  SER A 218     121.709  -7.137  10.791  1.00 23.89           H  
ATOM   2846  N   SER A 219     118.750  -8.428  14.599  1.00 23.47           N  
ATOM   2847  CA  SER A 219     117.920  -9.343  15.378  1.00 24.22           C  
ATOM   2848  C   SER A 219     116.519  -9.503  14.823  1.00 24.98           C  
ATOM   2849  O   SER A 219     115.908 -10.548  15.003  1.00 25.05           O  
ATOM   2850  CB  SER A 219     117.834  -8.970  16.862  1.00 24.22           C  
ATOM   2851  OG  SER A 219     117.861  -7.580  17.097  1.00 25.81           O  
ATOM   2852  H   SER A 219     118.986  -7.516  14.964  1.00 23.47           H  
ATOM   2853  HA  SER A 219     118.436 -10.299  15.292  1.00 24.22           H  
ATOM   2854  HB2 SER A 219     118.678  -9.424  17.381  1.00 24.22           H  
ATOM   2855  HB3 SER A 219     116.903  -9.370  17.264  1.00 24.22           H  
ATOM   2856  HG  SER A 219     118.684  -7.241  16.738  1.00 25.81           H  
ATOM   2857  N   PHE A 220     116.002  -8.481  14.146  1.00 25.73           N  
ATOM   2858  CA  PHE A 220     114.599  -8.510  13.757  1.00 26.40           C  
ATOM   2859  C   PHE A 220     114.294  -7.656  12.553  1.00 26.62           C  
ATOM   2860  O   PHE A 220     115.084  -6.766  12.214  1.00 27.15           O  
ATOM   2861  CB  PHE A 220     113.732  -8.066  14.927  1.00 26.18           C  
ATOM   2862  CG  PHE A 220     113.864  -6.601  15.274  1.00 27.52           C  
ATOM   2863  CD1 PHE A 220     113.275  -5.612  14.482  1.00 27.23           C  
ATOM   2864  CD2 PHE A 220     114.525  -6.209  16.419  1.00 25.25           C  
ATOM   2865  CE1 PHE A 220     113.365  -4.279  14.834  1.00 23.99           C  
ATOM   2866  CE2 PHE A 220     114.602  -4.862  16.760  1.00 24.81           C  
ATOM   2867  CZ  PHE A 220     114.026  -3.912  15.971  1.00 21.39           C  
ATOM   2868  H   PHE A 220     116.580  -7.689  13.903  1.00 25.73           H  
ATOM   2869  HA  PHE A 220     114.374  -9.540  13.479  1.00 26.40           H  
ATOM   2870  HB2 PHE A 220     112.690  -8.265  14.676  1.00 26.18           H  
ATOM   2871  HB3 PHE A 220     114.013  -8.651  15.802  1.00 26.18           H  
ATOM   2872  HD1 PHE A 220     112.743  -5.893  13.585  1.00 27.23           H  
ATOM   2873  HD2 PHE A 220     114.985  -6.951  17.054  1.00 25.25           H  
ATOM   2874  HE1 PHE A 220     112.911  -3.525  14.208  1.00 23.99           H  
ATOM   2875  HE2 PHE A 220     115.123  -4.567  17.659  1.00 24.81           H  
ATOM   2876  HZ  PHE A 220     114.092  -2.869  16.245  1.00 21.39           H  
ATOM   2877  N   VAL A 221     113.145  -7.934  11.932  1.00 26.30           N  
ATOM   2878  CA  VAL A 221     112.637  -7.188  10.782  1.00 25.86           C  
ATOM   2879  C   VAL A 221     111.240  -6.773  11.129  1.00 26.15           C  
ATOM   2880  O   VAL A 221     110.491  -7.534  11.758  1.00 26.93           O  
ATOM   2881  CB  VAL A 221     112.446  -8.055   9.546  1.00 25.55           C  
ATOM   2882  CG1 VAL A 221     112.670  -7.279   8.317  1.00 24.93           C  
ATOM   2883  CG2 VAL A 221     113.343  -9.234   9.572  1.00 27.09           C  
ATOM   2884  H   VAL A 221     112.594  -8.706  12.278  1.00 26.30           H  
ATOM   2885  HA  VAL A 221     113.346  -6.386  10.576  1.00 25.86           H  
ATOM   2886  HB  VAL A 221     111.415  -8.407   9.553  1.00 25.55           H  
ATOM   2887 HG11 VAL A 221     113.699  -6.920   8.297  1.00 24.93           H  
ATOM   2888 HG12 VAL A 221     111.988  -6.429   8.295  1.00 24.93           H  
ATOM   2889 HG13 VAL A 221     112.489  -7.913   7.449  1.00 24.93           H  
ATOM   2890 HG21 VAL A 221     114.381  -8.901   9.565  1.00 27.09           H  
ATOM   2891 HG22 VAL A 221     113.155  -9.853   8.695  1.00 27.09           H  
ATOM   2892 HG23 VAL A 221     113.153  -9.815  10.475  1.00 27.09           H  
ATOM   2893  N   LEU A 222     110.881  -5.577  10.687  1.00 25.73           N  
ATOM   2894  CA  LEU A 222     109.614  -4.986  10.991  1.00 24.73           C  
ATOM   2895  C   LEU A 222     108.894  -5.123   9.692  1.00 25.68           C  
ATOM   2896  O   LEU A 222     109.542  -5.146   8.654  1.00 26.24           O  
ATOM   2897  CB  LEU A 222     109.846  -3.534  11.363  1.00 23.65           C  
ATOM   2898  CG  LEU A 222     110.514  -3.292  12.726  1.00 22.36           C  
ATOM   2899  CD1 LEU A 222     110.618  -1.810  13.128  1.00 18.50           C  
ATOM   2900  CD2 LEU A 222     109.843  -4.088  13.840  1.00 18.53           C  
ATOM   2901  H   LEU A 222     111.530  -5.060  10.111  1.00 25.73           H  
ATOM   2902  HA  LEU A 222     109.065  -5.433  11.819  1.00 24.73           H  
ATOM   2903  HB2 LEU A 222     110.480  -3.089  10.596  1.00 23.65           H  
ATOM   2904  HB3 LEU A 222     108.879  -3.032  11.371  1.00 23.65           H  
ATOM   2905  HG  LEU A 222     111.535  -3.650  12.593  1.00 22.36           H  
ATOM   2906 HD11 LEU A 222     109.618  -1.402  13.274  1.00 18.50           H  
ATOM   2907 HD12 LEU A 222     111.126  -1.254  12.340  1.00 18.50           H  
ATOM   2908 HD13 LEU A 222     111.184  -1.724  14.055  1.00 18.50           H  
ATOM   2909 HD21 LEU A 222     108.822  -3.732  13.976  1.00 18.53           H  
ATOM   2910 HD22 LEU A 222     110.400  -3.956  14.767  1.00 18.53           H  
ATOM   2911 HD23 LEU A 222     109.827  -5.145  13.573  1.00 18.53           H  
ATOM   2912  N   VAL A 223     107.575  -5.286   9.731  1.00 26.38           N  
ATOM   2913  CA  VAL A 223     106.755  -5.207   8.525  1.00 26.65           C  
ATOM   2914  C   VAL A 223     105.503  -4.473   8.932  1.00 27.23           C  
ATOM   2915  O   VAL A 223     104.990  -4.712  10.019  1.00 28.25           O  
ATOM   2916  CB  VAL A 223     106.390  -6.589   7.954  1.00 26.62           C  
ATOM   2917  CG1 VAL A 223     105.852  -7.512   9.036  1.00 24.41           C  
ATOM   2918  CG2 VAL A 223     105.387  -6.423   6.807  1.00 27.74           C  
ATOM   2919  H   VAL A 223     107.128  -5.469  10.618  1.00 26.38           H  
ATOM   2920  HA  VAL A 223     107.307  -4.700   7.734  1.00 26.65           H  
ATOM   2921  HB  VAL A 223     107.293  -7.057   7.562  1.00 26.62           H  
ATOM   2922 HG11 VAL A 223     104.943  -7.084   9.460  1.00 24.41           H  
ATOM   2923 HG12 VAL A 223     106.600  -7.627   9.821  1.00 24.41           H  
ATOM   2924 HG13 VAL A 223     105.627  -8.487   8.603  1.00 24.41           H  
ATOM   2925 HG21 VAL A 223     104.477  -5.956   7.185  1.00 27.74           H  
ATOM   2926 HG22 VAL A 223     105.147  -7.401   6.390  1.00 27.74           H  
ATOM   2927 HG23 VAL A 223     105.823  -5.794   6.031  1.00 27.74           H  
ATOM   2928  N   ALA A 224     105.024  -3.572   8.084  1.00 27.08           N  
ATOM   2929  CA  ALA A 224     103.841  -2.783   8.403  1.00 26.62           C  
ATOM   2930  C   ALA A 224     102.618  -3.441   7.760  1.00 26.52           C  
ATOM   2931  O   ALA A 224     102.710  -3.944   6.638  1.00 27.74           O  
ATOM   2932  CB  ALA A 224     104.030  -1.391   7.882  1.00 26.43           C  
ATOM   2933  H   ALA A 224     105.489  -3.430   7.199  1.00 27.08           H  
ATOM   2934  HA  ALA A 224     103.689  -2.737   9.481  1.00 26.62           H  
ATOM   2935  HB1 ALA A 224     104.183  -1.424   6.803  1.00 26.43           H  
ATOM   2936  HB2 ALA A 224     104.900  -0.940   8.358  1.00 26.43           H  
ATOM   2937  HB3 ALA A 224     103.144  -0.796   8.105  1.00 26.43           H  
ATOM   2938  N   GLU A 225     101.485  -3.485   8.440  1.00 25.13           N  
ATOM   2939  CA  GLU A 225     100.308  -3.979   7.749  1.00 24.90           C  
ATOM   2940  C   GLU A 225      99.345  -2.828   7.588  1.00 25.70           C  
ATOM   2941  O   GLU A 225      98.814  -2.290   8.566  1.00 26.67           O  
ATOM   2942  CB  GLU A 225      99.676  -5.160   8.450  1.00 24.21           C  
ATOM   2943  CG  GLU A 225     100.647  -6.280   8.773  1.00 23.75           C  
ATOM   2944  CD  GLU A 225      99.945  -7.554   9.198  1.00 20.90           C  
ATOM   2945  OE1 GLU A 225      99.260  -8.123   8.359  1.00 23.54           O  
ATOM   2946  OE2 GLU A 225     100.063  -7.986  10.360  1.00 18.08           O1-
ATOM   2947  H   GLU A 225     101.440  -3.186   9.404  1.00 25.13           H  
ATOM   2948  HA  GLU A 225     100.597  -4.358   6.768  1.00 24.90           H  
ATOM   2949  HB2 GLU A 225      99.236  -4.809   9.383  1.00 24.21           H  
ATOM   2950  HB3 GLU A 225      98.893  -5.561   7.807  1.00 24.21           H  
ATOM   2951  HG2 GLU A 225     101.300  -5.954   9.583  1.00 23.75           H  
ATOM   2952  HG3 GLU A 225     101.245  -6.490   7.886  1.00 23.75           H  
ATOM   2953  N   PHE A 226      99.133  -2.419   6.350  1.00 25.34           N  
ATOM   2954  CA  PHE A 226      98.403  -1.196   6.122  1.00 25.00           C  
ATOM   2955  C   PHE A 226      97.043  -1.290   6.724  1.00 24.49           C  
ATOM   2956  O   PHE A 226      96.578  -0.376   7.372  1.00 25.41           O  
ATOM   2957  CB  PHE A 226      98.320  -0.888   4.637  1.00 25.60           C  
ATOM   2958  CG  PHE A 226      97.607   0.399   4.322  1.00 27.33           C  
ATOM   2959  CD1 PHE A 226      98.288   1.620   4.377  1.00 28.61           C  
ATOM   2960  CD2 PHE A 226      96.244   0.397   3.979  1.00 24.97           C  
ATOM   2961  CE1 PHE A 226      97.596   2.842   4.075  1.00 34.79           C  
ATOM   2962  CE2 PHE A 226      95.566   1.584   3.692  1.00 27.44           C  
ATOM   2963  CZ  PHE A 226      96.226   2.823   3.740  1.00 28.29           C  
ATOM   2964  H   PHE A 226      99.479  -2.958   5.569  1.00 25.34           H  
ATOM   2965  HA  PHE A 226      98.937  -0.376   6.603  1.00 25.00           H  
ATOM   2966  HB2 PHE A 226      99.334  -0.825   4.242  1.00 25.60           H  
ATOM   2967  HB3 PHE A 226      97.789  -1.704   4.146  1.00 25.60           H  
ATOM   2968  HD1 PHE A 226      99.334   1.644   4.646  1.00 28.61           H  
ATOM   2969  HD2 PHE A 226      95.710  -0.541   3.936  1.00 24.97           H  
ATOM   2970  HE1 PHE A 226      98.128   3.781   4.105  1.00 34.79           H  
ATOM   2971  HE2 PHE A 226      94.519   1.549   3.429  1.00 27.44           H  
ATOM   2972  HZ  PHE A 226      95.697   3.740   3.525  1.00 28.29           H  
ATOM   2973  N   LEU A 227      96.417  -2.428   6.552  1.00 24.65           N  
ATOM   2974  CA  LEU A 227      95.017  -2.549   6.901  1.00 25.62           C  
ATOM   2975  C   LEU A 227      94.737  -3.050   8.320  1.00 26.38           C  
ATOM   2976  O   LEU A 227      93.582  -3.101   8.730  1.00 26.83           O  
ATOM   2977  CB  LEU A 227      94.279  -3.432   5.880  1.00 25.86           C  
ATOM   2978  CG  LEU A 227      93.765  -2.855   4.542  1.00 25.14           C  
ATOM   2979  CD1 LEU A 227      92.905  -3.892   3.709  1.00 21.03           C  
ATOM   2980  CD2 LEU A 227      93.016  -1.520   4.798  1.00 21.73           C  
ATOM   2981  H   LEU A 227      96.912  -3.223   6.175  1.00 24.65           H  
ATOM   2982  HA  LEU A 227      94.637  -1.528   6.873  1.00 25.62           H  
ATOM   2983  HB2 LEU A 227      94.961  -4.243   5.624  1.00 25.86           H  
ATOM   2984  HB3 LEU A 227      93.408  -3.838   6.396  1.00 25.86           H  
ATOM   2985  HG  LEU A 227      94.629  -2.645   3.912  1.00 25.14           H  
ATOM   2986 HD11 LEU A 227      92.011  -4.158   4.273  1.00 21.03           H  
ATOM   2987 HD12 LEU A 227      93.497  -4.788   3.522  1.00 21.03           H  
ATOM   2988 HD13 LEU A 227      92.615  -3.443   2.759  1.00 21.03           H  
ATOM   2989 HD21 LEU A 227      92.146  -1.707   5.427  1.00 21.73           H  
ATOM   2990 HD22 LEU A 227      92.692  -1.097   3.847  1.00 21.73           H  
ATOM   2991 HD23 LEU A 227      93.684  -0.819   5.299  1.00 21.73           H  
ATOM   2992  N   SER A 228      95.774  -3.430   9.066  1.00 26.84           N  
ATOM   2993  CA  SER A 228      95.600  -3.881  10.448  1.00 26.73           C  
ATOM   2994  C   SER A 228      96.266  -2.866  11.342  1.00 26.67           C  
ATOM   2995  O   SER A 228      96.476  -3.087  12.536  1.00 27.36           O  
ATOM   2996  CB  SER A 228      96.215  -5.273  10.674  1.00 27.16           C  
ATOM   2997  OG  SER A 228      95.324  -6.339  10.357  1.00 27.80           O  
ATOM   2998  H   SER A 228      96.702  -3.406   8.668  1.00 26.84           H  
ATOM   2999  HA  SER A 228      94.537  -3.966  10.674  1.00 26.73           H  
ATOM   3000  HB2 SER A 228      96.500  -5.360  11.723  1.00 27.16           H  
ATOM   3001  HB3 SER A 228      97.102  -5.365  10.048  1.00 27.16           H  
ATOM   3002  HG  SER A 228      94.549  -6.245  10.915  1.00 27.80           H  
ATOM   3003  N   HIS A 229      96.610  -1.746  10.742  1.00 26.69           N  
ATOM   3004  CA  HIS A 229      97.114  -0.604  11.467  1.00 27.29           C  
ATOM   3005  C   HIS A 229      98.145  -1.004  12.508  1.00 27.14           C  
ATOM   3006  O   HIS A 229      98.092  -0.547  13.648  1.00 28.03           O  
ATOM   3007  CB  HIS A 229      95.956   0.172  12.079  1.00 26.67           C  
ATOM   3008  CG  HIS A 229      94.962   0.638  11.058  1.00 31.56           C  
ATOM   3009  CD2 HIS A 229      94.789   1.848  10.466  1.00 35.34           C  
ATOM   3010  ND1 HIS A 229      94.024  -0.203  10.494  1.00 29.50           N  
ATOM   3011  CE1 HIS A 229      93.303   0.474   9.619  1.00 31.87           C  
ATOM   3012  NE2 HIS A 229      93.743   1.721   9.586  1.00 35.57           N  
ATOM   3013  H   HIS A 229      96.518  -1.683   9.738  1.00 26.69           H  
ATOM   3014  HA  HIS A 229      97.631   0.050  10.765  1.00 27.29           H  
ATOM   3015  HB2 HIS A 229      96.356   1.043  12.597  1.00 26.67           H  
ATOM   3016  HB3 HIS A 229      95.444  -0.473  12.794  1.00 26.67           H  
ATOM   3017  HD2 HIS A 229      95.366   2.742  10.652  1.00 35.34           H  
ATOM   3018  HE2 HIS A 229      93.370   2.460   9.007  1.00 35.57           H  
ATOM   3019  HE1 HIS A 229      92.490   0.076   9.029  1.00 31.87           H  
ATOM   3020  N   GLN A 230      99.101  -1.835  12.105  1.00 26.24           N  
ATOM   3021  CA  GLN A 230     100.146  -2.250  13.022  1.00 26.24           C  
ATOM   3022  C   GLN A 230     101.473  -2.474  12.347  1.00 26.99           C  
ATOM   3023  O   GLN A 230     101.533  -2.794  11.158  1.00 28.71           O  
ATOM   3024  CB  GLN A 230      99.773  -3.562  13.677  1.00 25.99           C  
ATOM   3025  CG  GLN A 230      99.703  -4.675  12.692  1.00 23.36           C  
ATOM   3026  CD  GLN A 230      98.859  -5.814  13.187  1.00 24.37           C  
ATOM   3027  NE2 GLN A 230      98.046  -5.577  14.208  1.00 23.42           N  
ATOM   3028  OE1 GLN A 230      98.957  -6.905  12.662  1.00 29.02           O  
ATOM   3029  H   GLN A 230      99.100  -2.179  11.156  1.00 26.24           H  
ATOM   3030  HA  GLN A 230     100.241  -1.438  13.743  1.00 26.24           H  
ATOM   3031  HB2 GLN A 230     100.522  -3.805  14.430  1.00 25.99           H  
ATOM   3032  HB3 GLN A 230      98.799  -3.453  14.155  1.00 25.99           H  
ATOM   3033  HG2 GLN A 230     100.712  -5.041  12.503  1.00 23.36           H  
ATOM   3034  HG3 GLN A 230      99.274  -4.297  11.764  1.00 23.36           H  
ATOM   3035 HE21 GLN A 230      97.474  -6.321  14.582  1.00 23.42           H  
ATOM   3036 HE22 GLN A 230      97.999  -4.652  14.612  1.00 23.42           H  
ATOM   3037  N   ILE A 231     102.538  -2.338  13.130  1.00 26.46           N  
ATOM   3038  CA  ILE A 231     103.890  -2.700  12.734  1.00 25.00           C  
ATOM   3039  C   ILE A 231     104.176  -4.019  13.452  1.00 25.11           C  
ATOM   3040  O   ILE A 231     104.040  -4.101  14.664  1.00 25.76           O  
ATOM   3041  CB  ILE A 231     104.849  -1.566  13.189  1.00 25.03           C  
ATOM   3042  CG1 ILE A 231     104.520  -0.243  12.441  1.00 21.84           C  
ATOM   3043  CG2 ILE A 231     106.312  -2.021  13.119  1.00 20.31           C  
ATOM   3044  H   ILE A 231     102.400  -1.960  14.057  1.00 26.46           H  
ATOM   3045  HA  ILE A 231     104.020  -2.821  11.659  1.00 25.00           H  
ATOM   3046  HB  ILE A 231     104.688  -1.340  14.243  1.00 25.03           H  
ATOM   3047 HG11 ILE A 231     104.658  -0.388  11.369  1.00 21.84           H  
ATOM   3048 HG12 ILE A 231     105.186   0.547  12.790  1.00 21.84           H  
ATOM   3049 HG13 ILE A 231     103.486   0.039  12.640  1.00 21.84           H  
ATOM   3050 HG21 ILE A 231     106.566  -2.271  12.089  1.00 20.31           H  
ATOM   3051 HG22 ILE A 231     106.450  -2.898  13.751  1.00 20.31           H  
ATOM   3052 HG23 ILE A 231     106.960  -1.217  13.467  1.00 20.31           H  
ATOM   3053  N   VAL A 232     104.536  -5.065  12.725  1.00 24.89           N  
ATOM   3054  CA  VAL A 232     104.848  -6.345  13.366  1.00 24.70           C  
ATOM   3055  C   VAL A 232     106.355  -6.565  13.408  1.00 25.18           C  
ATOM   3056  O   VAL A 232     107.043  -6.212  12.449  1.00 26.58           O  
ATOM   3057  CB  VAL A 232     104.200  -7.508  12.611  1.00 24.44           C  
ATOM   3058  CG1 VAL A 232     104.699  -8.833  13.126  1.00 20.73           C  
ATOM   3059  CG2 VAL A 232     102.712  -7.432  12.768  1.00 25.24           C  
ATOM   3060  H   VAL A 232     104.596  -4.980  11.720  1.00 24.89           H  
ATOM   3061  HA  VAL A 232     104.452  -6.311  14.381  1.00 24.70           H  
ATOM   3062  HB  VAL A 232     104.468  -7.431  11.557  1.00 24.44           H  
ATOM   3063 HG11 VAL A 232     104.442  -8.933  14.181  1.00 20.73           H  
ATOM   3064 HG12 VAL A 232     105.782  -8.884  13.009  1.00 20.73           H  
ATOM   3065 HG13 VAL A 232     104.234  -9.641  12.561  1.00 20.73           H  
ATOM   3066 HG21 VAL A 232     102.454  -7.510  13.824  1.00 25.24           H  
ATOM   3067 HG22 VAL A 232     102.246  -8.250  12.219  1.00 25.24           H  
ATOM   3068 HG23 VAL A 232     102.353  -6.480  12.375  1.00 25.24           H  
ATOM   3069  N   LYS A 233     106.860  -7.139  14.501  1.00 24.05           N  
ATOM   3070  CA  LYS A 233     108.263  -7.530  14.622  1.00 22.91           C  
ATOM   3071  C   LYS A 233     108.421  -9.017  14.401  1.00 23.61           C  
ATOM   3072  O   LYS A 233     107.838  -9.838  15.125  1.00 23.57           O  
ATOM   3073  CB  LYS A 233     108.764  -7.199  16.009  1.00 22.57           C  
ATOM   3074  CG  LYS A 233     110.227  -7.426  16.219  1.00 22.01           C  
ATOM   3075  CD  LYS A 233     110.661  -7.053  17.632  1.00 23.09           C  
ATOM   3076  CE  LYS A 233     111.332  -5.650  17.704  1.00 26.26           C  
ATOM   3077  NZ  LYS A 233     112.055  -5.340  19.025  1.00 26.64           N1+
ATOM   3078  H   LYS A 233     106.243  -7.312  15.282  1.00 24.05           H  
ATOM   3079  HA  LYS A 233     108.835  -6.987  13.870  1.00 22.91           H  
ATOM   3080  HB2 LYS A 233     108.553  -6.148  16.204  1.00 22.57           H  
ATOM   3081  HB3 LYS A 233     108.219  -7.817  16.723  1.00 22.57           H  
ATOM   3082  HG2 LYS A 233     110.449  -8.480  16.048  1.00 22.01           H  
ATOM   3083  HG3 LYS A 233     110.784  -6.818  15.507  1.00 22.01           H  
ATOM   3084  HD2 LYS A 233     111.373  -7.799  17.986  1.00 23.09           H  
ATOM   3085  HD3 LYS A 233     109.783  -7.053  18.278  1.00 23.09           H  
ATOM   3086  HE2 LYS A 233     110.557  -4.897  17.558  1.00 26.26           H  
ATOM   3087  HE3 LYS A 233     112.061  -5.582  16.896  1.00 26.26           H  
ATOM   3088  HZ1 LYS A 233     111.398  -5.397  19.790  1.00 26.64           H  
ATOM   3089  HZ2 LYS A 233     112.445  -4.409  18.985  1.00 26.64           H  
ATOM   3090  HZ3 LYS A 233     112.797  -6.010  19.168  1.00 26.64           H  
ATOM   3091  N   TYR A 234     109.205  -9.364  13.387  1.00 24.18           N  
ATOM   3092  CA  TYR A 234     109.581 -10.754  13.124  1.00 24.31           C  
ATOM   3093  C   TYR A 234     111.002 -10.918  13.580  1.00 24.52           C  
ATOM   3094  O   TYR A 234     111.892 -10.195  13.127  1.00 24.68           O  
ATOM   3095  CB  TYR A 234     109.514 -11.080  11.634  1.00 24.31           C  
ATOM   3096  CG  TYR A 234     109.908 -12.508  11.305  1.00 25.07           C  
ATOM   3097  CD1 TYR A 234     108.952 -13.482  11.174  1.00 25.62           C  
ATOM   3098  CD2 TYR A 234     111.244 -12.879  11.118  1.00 25.46           C  
ATOM   3099  CE1 TYR A 234     109.299 -14.783  10.865  1.00 28.61           C  
ATOM   3100  CE2 TYR A 234     111.601 -14.188  10.811  1.00 22.98           C  
ATOM   3101  CZ  TYR A 234     110.620 -15.145  10.684  1.00 24.57           C  
ATOM   3102  OH  TYR A 234     110.910 -16.478  10.383  1.00 19.75           O  
ATOM   3103  H   TYR A 234     109.555  -8.642  12.774  1.00 24.18           H  
ATOM   3104  HA  TYR A 234     108.895 -11.420  13.647  1.00 24.31           H  
ATOM   3105  HB2 TYR A 234     108.492 -10.917  11.291  1.00 24.31           H  
ATOM   3106  HB3 TYR A 234     110.187 -10.406  11.103  1.00 24.31           H  
ATOM   3107  HD1 TYR A 234     107.912 -13.228  11.315  1.00 25.62           H  
ATOM   3108  HD2 TYR A 234     112.017 -12.131  11.214  1.00 25.46           H  
ATOM   3109  HE1 TYR A 234     108.525 -15.529  10.763  1.00 28.61           H  
ATOM   3110  HE2 TYR A 234     112.639 -14.451  10.673  1.00 22.98           H  
ATOM   3111  HH  TYR A 234     111.843 -16.675  10.272  1.00 19.75           H  
ATOM   3112  N   TRP A 235     111.216 -11.888  14.455  1.00 25.06           N  
ATOM   3113  CA  TRP A 235     112.512 -12.088  15.093  1.00 25.43           C  
ATOM   3114  C   TRP A 235     113.416 -13.002  14.309  1.00 24.99           C  
ATOM   3115  O   TRP A 235     113.111 -14.170  14.163  1.00 25.02           O  
ATOM   3116  CB  TRP A 235     112.344 -12.617  16.528  1.00 25.51           C  
ATOM   3117  CG  TRP A 235     112.746 -11.593  17.529  1.00 27.80           C  
ATOM   3118  CD1 TRP A 235     114.018 -11.039  17.730  1.00 33.33           C  
ATOM   3119  CD2 TRP A 235     111.892 -10.931  18.433  1.00 27.89           C  
ATOM   3120  CE2 TRP A 235     112.700  -9.982  19.176  1.00 26.52           C  
ATOM   3121  CE3 TRP A 235     110.530 -11.028  18.707  1.00 25.35           C  
ATOM   3122  NE1 TRP A 235     113.983 -10.078  18.720  1.00 28.68           N  
ATOM   3123  CZ2 TRP A 235     112.191  -9.169  20.145  1.00 26.32           C  
ATOM   3124  CZ3 TRP A 235     110.018 -10.223  19.690  1.00 34.68           C  
ATOM   3125  CH2 TRP A 235     110.852  -9.293  20.407  1.00 38.78           C  
ATOM   3126  H   TRP A 235     110.456 -12.511  14.689  1.00 25.06           H  
ATOM   3127  HA  TRP A 235     112.990 -11.109  15.124  1.00 25.43           H  
ATOM   3128  HB2 TRP A 235     111.299 -12.881  16.690  1.00 25.51           H  
ATOM   3129  HB3 TRP A 235     112.966 -13.503  16.656  1.00 25.51           H  
ATOM   3130  HD1 TRP A 235     114.905 -11.325  17.184  1.00 33.33           H  
ATOM   3131  HE1 TRP A 235     114.771  -9.539  19.050  1.00 28.68           H  
ATOM   3132  HE3 TRP A 235     109.899 -11.715  18.163  1.00 25.35           H  
ATOM   3133  HZ2 TRP A 235     112.811  -8.464  20.678  1.00 26.32           H  
ATOM   3134  HZ3 TRP A 235     108.967 -10.287  19.932  1.00 34.68           H  
ATOM   3135  HH2 TRP A 235     110.409  -8.675  21.174  1.00 38.78           H  
ATOM   3136  N   LEU A 236     114.529 -12.455  13.831  1.00 25.08           N  
ATOM   3137  CA  LEU A 236     115.534 -13.224  13.095  1.00 25.83           C  
ATOM   3138  C   LEU A 236     116.591 -13.935  13.967  1.00 25.74           C  
ATOM   3139  O   LEU A 236     117.335 -14.775  13.456  1.00 25.32           O  
ATOM   3140  CB  LEU A 236     116.267 -12.328  12.103  1.00 25.54           C  
ATOM   3141  CG  LEU A 236     115.438 -11.556  11.108  1.00 26.70           C  
ATOM   3142  CD1 LEU A 236     116.144 -10.262  10.798  1.00 27.09           C  
ATOM   3143  CD2 LEU A 236     115.245 -12.384   9.841  1.00 29.50           C  
ATOM   3144  H   LEU A 236     114.688 -11.469  13.982  1.00 25.08           H  
ATOM   3145  HA  LEU A 236     114.961 -14.005  12.596  1.00 25.83           H  
ATOM   3146  HB2 LEU A 236     116.840 -11.603  12.681  1.00 25.54           H  
ATOM   3147  HB3 LEU A 236     116.950 -12.961  11.536  1.00 25.54           H  
ATOM   3148  HG  LEU A 236     114.454 -11.340  11.523  1.00 26.70           H  
ATOM   3149 HD11 LEU A 236     117.129 -10.476  10.383  1.00 27.09           H  
ATOM   3150 HD12 LEU A 236     116.254  -9.680  11.713  1.00 27.09           H  
ATOM   3151 HD13 LEU A 236     115.560  -9.694  10.074  1.00 27.09           H  
ATOM   3152 HD21 LEU A 236     116.217 -12.614   9.405  1.00 29.50           H  
ATOM   3153 HD22 LEU A 236     114.650 -11.818   9.124  1.00 29.50           H  
ATOM   3154 HD23 LEU A 236     114.729 -13.312  10.088  1.00 29.50           H  
ATOM   3155  N   GLU A 237     116.664 -13.575  15.249  1.00 25.67           N  
ATOM   3156  CA  GLU A 237     117.743 -14.016  16.124  1.00 26.68           C  
ATOM   3157  C   GLU A 237     117.303 -14.032  17.588  1.00 27.08           C  
ATOM   3158  O   GLU A 237     116.413 -13.294  17.995  1.00 26.93           O  
ATOM   3159  CB  GLU A 237     119.019 -13.149  15.974  1.00 26.99           C  
ATOM   3160  CG  GLU A 237     119.578 -12.930  14.554  1.00 28.53           C  
ATOM   3161  CD  GLU A 237     120.444 -14.077  13.990  1.00 30.57           C  
ATOM   3162  OE1 GLU A 237     120.720 -15.078  14.704  1.00 28.50           O  
ATOM   3163  OE2 GLU A 237     120.853 -13.976  12.801  1.00 27.99           O1-
ATOM   3164  H   GLU A 237     115.945 -12.975  15.627  1.00 25.67           H  
ATOM   3165  HA  GLU A 237     117.987 -15.032  15.813  1.00 26.68           H  
ATOM   3166  HB2 GLU A 237     118.795 -12.167  16.390  1.00 26.99           H  
ATOM   3167  HB3 GLU A 237     119.805 -13.622  16.563  1.00 26.99           H  
ATOM   3168  HG2 GLU A 237     120.188 -12.027  14.570  1.00 28.53           H  
ATOM   3169  HG3 GLU A 237     118.733 -12.786  13.880  1.00 28.53           H  
ATOM   3170  N   GLY A 238     117.937 -14.886  18.386  1.00 27.86           N  
ATOM   3171  CA  GLY A 238     117.592 -14.991  19.795  1.00 28.36           C  
ATOM   3172  C   GLY A 238     116.472 -15.988  20.018  1.00 28.57           C  
ATOM   3173  O   GLY A 238     116.054 -16.645  19.062  1.00 28.59           O  
ATOM   3174  H   GLY A 238     118.669 -15.470  18.008  1.00 27.86           H  
ATOM   3175  HA2 GLY A 238     118.471 -15.315  20.352  1.00 28.36           H  
ATOM   3176  HA3 GLY A 238     117.273 -14.013  20.156  1.00 28.36           H  
ATOM   3177  N   PRO A 239     115.977 -16.114  21.259  1.00 28.84           N  
ATOM   3178  CA  PRO A 239     115.020 -17.191  21.581  1.00 28.43           C  
ATOM   3179  C   PRO A 239     113.637 -16.984  20.952  1.00 28.11           C  
ATOM   3180  O   PRO A 239     112.846 -17.922  20.930  1.00 27.98           O  
ATOM   3181  CB  PRO A 239     114.966 -17.194  23.129  1.00 28.03           C  
ATOM   3182  CG  PRO A 239     115.489 -15.860  23.574  1.00 27.52           C  
ATOM   3183  CD  PRO A 239     116.271 -15.257  22.434  1.00 28.84           C  
ATOM   3184  HA  PRO A 239     115.340 -18.148  21.169  1.00 28.43           H  
ATOM   3185  HB2 PRO A 239     113.940 -17.329  23.470  1.00 28.03           H  
ATOM   3186  HB3 PRO A 239     115.589 -17.995  23.526  1.00 28.03           H  
ATOM   3187  HG2 PRO A 239     116.138 -15.988  24.440  1.00 27.52           H  
ATOM   3188  HG3 PRO A 239     114.657 -15.207  23.837  1.00 27.52           H  
ATOM   3189  HD2 PRO A 239     117.338 -15.267  22.656  1.00 28.84           H  
ATOM   3190  HD3 PRO A 239     115.948 -14.233  22.249  1.00 28.84           H  
ATOM   3191  N   LYS A 240     113.357 -15.794  20.431  1.00 27.96           N  
ATOM   3192  CA  LYS A 240     112.066 -15.585  19.805  1.00 28.26           C  
ATOM   3193  C   LYS A 240     112.160 -15.684  18.261  1.00 28.76           C  
ATOM   3194  O   LYS A 240     111.382 -15.070  17.515  1.00 29.53           O  
ATOM   3195  CB  LYS A 240     111.419 -14.293  20.325  1.00 28.13           C  
ATOM   3196  CG  LYS A 240     110.795 -14.449  21.718  1.00 28.93           C  
ATOM   3197  CD  LYS A 240     109.706 -13.409  22.060  1.00 32.21           C  
ATOM   3198  CE  LYS A 240     110.001 -12.681  23.405  1.00 36.99           C  
ATOM   3199  NZ  LYS A 240     110.287 -11.193  23.220  1.00 39.30           N1+
ATOM   3200  H   LYS A 240     114.034 -15.046  20.471  1.00 27.96           H  
ATOM   3201  HA  LYS A 240     111.391 -16.391  20.092  1.00 28.26           H  
ATOM   3202  HB2 LYS A 240     112.183 -13.517  20.372  1.00 28.13           H  
ATOM   3203  HB3 LYS A 240     110.638 -13.991  19.627  1.00 28.13           H  
ATOM   3204  HG2 LYS A 240     110.348 -15.441  21.780  1.00 28.93           H  
ATOM   3205  HG3 LYS A 240     111.591 -14.362  22.458  1.00 28.93           H  
ATOM   3206  HD2 LYS A 240     108.745 -13.917  22.138  1.00 32.21           H  
ATOM   3207  HD3 LYS A 240     109.662 -12.669  21.261  1.00 32.21           H  
ATOM   3208  HE2 LYS A 240     110.869 -13.148  23.871  1.00 36.99           H  
ATOM   3209  HE3 LYS A 240     109.135 -12.791  24.058  1.00 36.99           H  
ATOM   3210  HZ1 LYS A 240     111.088 -11.077  22.616  1.00 39.30           H  
ATOM   3211  HZ2 LYS A 240     110.479 -10.773  24.118  1.00 39.30           H  
ATOM   3212  HZ3 LYS A 240     109.483 -10.745  22.803  1.00 39.30           H  
ATOM   3213  N   LYS A 241     113.106 -16.498  17.797  1.00 28.85           N  
ATOM   3214  CA  LYS A 241     113.420 -16.649  16.367  1.00 28.64           C  
ATOM   3215  C   LYS A 241     112.299 -17.264  15.535  1.00 28.12           C  
ATOM   3216  O   LYS A 241     111.858 -18.396  15.761  1.00 28.09           O  
ATOM   3217  CB  LYS A 241     114.706 -17.486  16.173  1.00 28.78           C  
ATOM   3218  CG  LYS A 241     115.422 -17.196  14.853  1.00 28.64           C  
ATOM   3219  CD  LYS A 241     116.415 -18.294  14.431  1.00 30.51           C  
ATOM   3220  CE  LYS A 241     116.551 -18.379  12.879  1.00 33.31           C  
ATOM   3221  NZ  LYS A 241     115.353 -17.932  12.029  1.00 30.57           N1+
ATOM   3222  H   LYS A 241     113.637 -17.041  18.462  1.00 28.85           H  
ATOM   3223  HA  LYS A 241     113.561 -15.631  16.003  1.00 28.64           H  
ATOM   3224  HB2 LYS A 241     115.389 -17.266  16.993  1.00 28.78           H  
ATOM   3225  HB3 LYS A 241     114.438 -18.542  16.197  1.00 28.78           H  
ATOM   3226  HG2 LYS A 241     114.671 -17.093  14.070  1.00 28.64           H  
ATOM   3227  HG3 LYS A 241     115.969 -16.259  14.957  1.00 28.64           H  
ATOM   3228  HD2 LYS A 241     116.063 -19.254  14.808  1.00 30.51           H  
ATOM   3229  HD3 LYS A 241     117.392 -18.071  14.860  1.00 30.51           H  
ATOM   3230  HE2 LYS A 241     116.758 -19.419  12.627  1.00 33.31           H  
ATOM   3231  HE3 LYS A 241     117.401 -17.760  12.593  1.00 33.31           H  
ATOM   3232  HZ1 LYS A 241     114.544 -18.487  12.269  1.00 30.57           H  
ATOM   3233  HZ2 LYS A 241     115.569 -18.057  11.050  1.00 30.57           H  
ATOM   3234  HZ3 LYS A 241     115.158 -16.957  12.208  1.00 30.57           H  
ATOM   3235  N   GLY A 242     111.850 -16.520  14.552  1.00 27.73           N  
ATOM   3236  CA  GLY A 242     110.806 -17.027  13.697  1.00 28.12           C  
ATOM   3237  C   GLY A 242     109.428 -16.787  14.260  1.00 28.21           C  
ATOM   3238  O   GLY A 242     108.451 -17.094  13.618  1.00 28.57           O  
ATOM   3239  H   GLY A 242     112.233 -15.599  14.395  1.00 27.73           H  
ATOM   3240  HA2 GLY A 242     110.878 -16.533  12.728  1.00 28.12           H  
ATOM   3241  HA3 GLY A 242     110.949 -18.100  13.570  1.00 28.12           H  
ATOM   3242  N   THR A 243     109.352 -16.257  15.466  1.00 28.56           N  
ATOM   3243  CA  THR A 243     108.104 -15.763  16.011  1.00 29.11           C  
ATOM   3244  C   THR A 243     107.866 -14.365  15.529  1.00 29.52           C  
ATOM   3245  O   THR A 243     108.820 -13.591  15.433  1.00 30.07           O  
ATOM   3246  CB  THR A 243     108.246 -15.651  17.495  1.00 29.14           C  
ATOM   3247  CG2 THR A 243     106.894 -15.336  18.155  1.00 30.82           C  
ATOM   3248  OG1 THR A 243     108.596 -16.934  17.989  1.00 28.47           O  
ATOM   3249  H   THR A 243     110.190 -16.194  16.026  1.00 28.56           H  
ATOM   3250  HA  THR A 243     107.300 -16.436  15.714  1.00 29.11           H  
ATOM   3251  HB  THR A 243     108.978 -14.873  17.711  1.00 29.14           H  
ATOM   3252 HG21 THR A 243     106.183 -16.129  17.923  1.00 30.82           H  
ATOM   3253 HG22 THR A 243     106.517 -14.387  17.775  1.00 30.82           H  
ATOM   3254 HG23 THR A 243     107.024 -15.269  19.235  1.00 30.82           H  
ATOM   3255  HG1 THR A 243     107.892 -17.540  17.747  1.00 28.47           H  
ATOM   3256  N   ALA A 244     106.600 -14.020  15.272  1.00 29.61           N  
ATOM   3257  CA  ALA A 244     106.208 -12.604  15.159  1.00 29.27           C  
ATOM   3258  C   ALA A 244     105.295 -12.175  16.318  1.00 29.48           C  
ATOM   3259  O   ALA A 244     104.600 -13.009  16.916  1.00 29.83           O  
ATOM   3260  CB  ALA A 244     105.581 -12.312  13.830  1.00 28.90           C  
ATOM   3261  H   ALA A 244     105.902 -14.740  15.154  1.00 29.61           H  
ATOM   3262  HA  ALA A 244     107.119 -12.010  15.227  1.00 29.27           H  
ATOM   3263  HB1 ALA A 244     104.663 -12.891  13.726  1.00 28.90           H  
ATOM   3264  HB2 ALA A 244     106.274 -12.583  13.034  1.00 28.90           H  
ATOM   3265  HB3 ALA A 244     105.349 -11.249  13.763  1.00 28.90           H  
ATOM   3266  N   GLU A 245     105.358 -10.886  16.657  1.00 29.36           N  
ATOM   3267  CA  GLU A 245     104.575 -10.263  17.732  1.00 29.26           C  
ATOM   3268  C   GLU A 245     104.176  -8.916  17.196  1.00 29.10           C  
ATOM   3269  O   GLU A 245     104.896  -8.343  16.362  1.00 30.24           O  
ATOM   3270  CB  GLU A 245     105.475  -9.925  18.927  1.00 29.96           C  
ATOM   3271  CG  GLU A 245     106.235 -11.028  19.668  1.00 31.43           C  
ATOM   3272  CD  GLU A 245     106.981 -10.462  20.882  1.00 35.84           C  
ATOM   3273  OE1 GLU A 245     107.029 -11.104  21.979  1.00 37.47           O  
ATOM   3274  OE2 GLU A 245     107.515  -9.335  20.729  1.00 37.08           O1-
ATOM   3275  H   GLU A 245     105.991 -10.295  16.136  1.00 29.36           H  
ATOM   3276  HA  GLU A 245     103.760 -10.923  18.027  1.00 29.26           H  
ATOM   3277  HB2 GLU A 245     106.224  -9.221  18.564  1.00 29.96           H  
ATOM   3278  HB3 GLU A 245     104.841  -9.433  19.665  1.00 29.96           H  
ATOM   3279  HG2 GLU A 245     106.955 -11.483  18.988  1.00 31.43           H  
ATOM   3280  HG3 GLU A 245     105.526 -11.784  20.006  1.00 31.43           H  
ATOM   3281  N   VAL A 246     103.076  -8.351  17.672  1.00 28.06           N  
ATOM   3282  CA  VAL A 246     102.738  -7.001  17.202  1.00 26.59           C  
ATOM   3283  C   VAL A 246     103.542  -6.034  18.015  1.00 25.58           C  
ATOM   3284  O   VAL A 246     103.552  -6.153  19.214  1.00 25.98           O  
ATOM   3285  CB  VAL A 246     101.279  -6.706  17.400  1.00 26.44           C  
ATOM   3286  CG1 VAL A 246     101.036  -5.170  17.390  1.00 27.14           C  
ATOM   3287  CG2 VAL A 246     100.493  -7.418  16.336  1.00 24.54           C  
ATOM   3288  H   VAL A 246     102.488  -8.833  18.337  1.00 28.06           H  
ATOM   3289  HA  VAL A 246     102.957  -6.919  16.137  1.00 26.59           H  
ATOM   3290  HB  VAL A 246     100.944  -7.070  18.371  1.00 26.44           H  
ATOM   3291 HG11 VAL A 246     101.357  -4.758  16.434  1.00 27.14           H  
ATOM   3292 HG12 VAL A 246     101.606  -4.707  18.195  1.00 27.14           H  
ATOM   3293 HG13 VAL A 246      99.974  -4.969  17.534  1.00 27.14           H  
ATOM   3294 HG21 VAL A 246     100.812  -7.069  15.354  1.00 24.54           H  
ATOM   3295 HG22 VAL A 246      99.431  -7.210  16.468  1.00 24.54           H  
ATOM   3296 HG23 VAL A 246     100.665  -8.491  16.414  1.00 24.54           H  
ATOM   3297  N   LEU A 247     104.216  -5.087  17.387  1.00 24.87           N  
ATOM   3298  CA  LEU A 247     105.099  -4.202  18.143  1.00 24.53           C  
ATOM   3299  C   LEU A 247     104.445  -2.912  18.588  1.00 24.93           C  
ATOM   3300  O   LEU A 247     104.555  -2.557  19.763  1.00 25.26           O  
ATOM   3301  CB  LEU A 247     106.411  -3.918  17.407  1.00 24.04           C  
ATOM   3302  CG  LEU A 247     107.298  -2.891  18.096  1.00 23.26           C  
ATOM   3303  CD1 LEU A 247     108.045  -3.509  19.222  1.00 17.11           C  
ATOM   3304  CD2 LEU A 247     108.245  -2.206  17.142  1.00 22.97           C  
ATOM   3305  H   LEU A 247     104.121  -4.975  16.388  1.00 24.87           H  
ATOM   3306  HA  LEU A 247     105.331  -4.759  19.051  1.00 24.53           H  
ATOM   3307  HB2 LEU A 247     106.967  -4.852  17.326  1.00 24.04           H  
ATOM   3308  HB3 LEU A 247     106.172  -3.550  16.409  1.00 24.04           H  
ATOM   3309  HG  LEU A 247     106.636  -2.121  18.492  1.00 23.26           H  
ATOM   3310 HD11 LEU A 247     108.711  -4.281  18.836  1.00 17.11           H  
ATOM   3311 HD12 LEU A 247     107.340  -3.955  19.924  1.00 17.11           H  
ATOM   3312 HD13 LEU A 247     108.632  -2.745  19.732  1.00 17.11           H  
ATOM   3313 HD21 LEU A 247     108.930  -2.941  16.719  1.00 22.97           H  
ATOM   3314 HD22 LEU A 247     108.813  -1.446  17.678  1.00 22.97           H  
ATOM   3315 HD23 LEU A 247     107.676  -1.736  16.340  1.00 22.97           H  
ATOM   3316  N   VAL A 248     103.804  -2.195  17.658  1.00 24.83           N  
ATOM   3317  CA  VAL A 248     103.020  -0.985  17.982  1.00 24.30           C  
ATOM   3318  C   VAL A 248     101.881  -0.851  16.973  1.00 24.04           C  
ATOM   3319  O   VAL A 248     102.022  -1.282  15.847  1.00 24.63           O  
ATOM   3320  CB  VAL A 248     103.908   0.274  17.945  1.00 24.21           C  
ATOM   3321  CG1 VAL A 248     104.179   0.696  16.535  1.00 24.65           C  
ATOM   3322  CG2 VAL A 248     103.282   1.414  18.683  1.00 23.21           C  
ATOM   3323  H   VAL A 248     103.858  -2.493  16.695  1.00 24.83           H  
ATOM   3324  HA  VAL A 248     102.617  -1.081  18.990  1.00 24.30           H  
ATOM   3325  HB  VAL A 248     104.846   0.012  18.434  1.00 24.21           H  
ATOM   3326 HG11 VAL A 248     103.240   0.958  16.047  1.00 24.65           H  
ATOM   3327 HG12 VAL A 248     104.653  -0.124  15.995  1.00 24.65           H  
ATOM   3328 HG13 VAL A 248     104.842   1.561  16.536  1.00 24.65           H  
ATOM   3329 HG21 VAL A 248     102.342   1.686  18.202  1.00 23.21           H  
ATOM   3330 HG22 VAL A 248     103.957   2.270  18.670  1.00 23.21           H  
ATOM   3331 HG23 VAL A 248     103.090   1.118  19.714  1.00 23.21           H  
ATOM   3332  N   LYS A 249     100.750  -0.283  17.349  1.00 23.58           N  
ATOM   3333  CA  LYS A 249      99.770   0.013  16.327  1.00 23.00           C  
ATOM   3334  C   LYS A 249      99.827   1.486  15.884  1.00 23.94           C  
ATOM   3335  O   LYS A 249      99.967   2.412  16.698  1.00 24.13           O  
ATOM   3336  CB  LYS A 249      98.403  -0.457  16.742  1.00 22.04           C  
ATOM   3337  CG  LYS A 249      98.296  -1.936  16.621  1.00 23.25           C  
ATOM   3338  CD  LYS A 249      96.920  -2.421  17.002  1.00 26.05           C  
ATOM   3339  CE  LYS A 249      96.391  -3.405  15.975  1.00 25.43           C  
ATOM   3340  NZ  LYS A 249      95.927  -4.585  16.696  1.00 23.87           N1+
ATOM   3341  H   LYS A 249     100.575  -0.062  18.319  1.00 23.58           H  
ATOM   3342  HA  LYS A 249     100.021  -0.554  15.431  1.00 23.00           H  
ATOM   3343  HB2 LYS A 249      98.225  -0.169  17.778  1.00 22.04           H  
ATOM   3344  HB3 LYS A 249      97.655   0.009  16.101  1.00 22.04           H  
ATOM   3345  HG2 LYS A 249      98.500  -2.223  15.590  1.00 23.25           H  
ATOM   3346  HG3 LYS A 249      99.030  -2.400  17.279  1.00 23.25           H  
ATOM   3347  HD2 LYS A 249      96.244  -1.568  17.061  1.00 26.05           H  
ATOM   3348  HD3 LYS A 249      96.971  -2.912  17.974  1.00 26.05           H  
ATOM   3349  HE2 LYS A 249      97.185  -3.681  15.281  1.00 25.43           H  
ATOM   3350  HE3 LYS A 249      95.565  -2.958  15.422  1.00 25.43           H  
ATOM   3351  HZ1 LYS A 249      96.698  -4.993  17.205  1.00 23.87           H  
ATOM   3352  HZ2 LYS A 249      95.563  -5.260  16.039  1.00 23.87           H  
ATOM   3353  HZ3 LYS A 249      95.199  -4.319  17.344  1.00 23.87           H  
ATOM   3354  N   ILE A 250      99.796   1.675  14.567  1.00 24.34           N  
ATOM   3355  CA  ILE A 250      99.935   2.987  13.931  1.00 24.18           C  
ATOM   3356  C   ILE A 250      98.819   3.005  12.871  1.00 24.03           C  
ATOM   3357  O   ILE A 250      98.562   2.002  12.245  1.00 23.07           O  
ATOM   3358  CB  ILE A 250     101.410   3.190  13.306  1.00 24.24           C  
ATOM   3359  CG1 ILE A 250     102.508   3.279  14.380  1.00 19.87           C  
ATOM   3360  CG2 ILE A 250     101.484   4.449  12.488  1.00 24.17           C  
ATOM   3361  H   ILE A 250      99.669   0.868  13.973  1.00 24.34           H  
ATOM   3362  HA  ILE A 250      99.833   3.816  14.632  1.00 24.18           H  
ATOM   3363  HB  ILE A 250     101.582   2.309  12.687  1.00 24.24           H  
ATOM   3364 HG11 ILE A 250     102.339   4.159  15.001  1.00 19.87           H  
ATOM   3365 HG12 ILE A 250     103.482   3.357  13.898  1.00 19.87           H  
ATOM   3366 HG13 ILE A 250     102.481   2.385  15.002  1.00 19.87           H  
ATOM   3367 HG21 ILE A 250     101.308   5.311  13.131  1.00 24.17           H  
ATOM   3368 HG22 ILE A 250     100.726   4.419  11.706  1.00 24.17           H  
ATOM   3369 HG23 ILE A 250     102.472   4.530  12.034  1.00 24.17           H  
ATOM   3370  N   PRO A 251      98.108   4.110  12.688  1.00 24.49           N  
ATOM   3371  CA  PRO A 251      97.078   4.140  11.640  1.00 24.28           C  
ATOM   3372  C   PRO A 251      97.679   4.006  10.241  1.00 24.21           C  
ATOM   3373  O   PRO A 251      98.680   4.672   9.965  1.00 23.40           O  
ATOM   3374  CB  PRO A 251      96.409   5.506  11.827  1.00 23.46           C  
ATOM   3375  CG  PRO A 251      96.763   5.895  13.191  1.00 24.47           C  
ATOM   3376  CD  PRO A 251      98.148   5.364  13.456  1.00 24.56           C  
ATOM   3377  HA  PRO A 251      96.379   3.308  11.725  1.00 24.28           H  
ATOM   3378  HB2 PRO A 251      96.795   6.227  11.107  1.00 23.46           H  
ATOM   3379  HB3 PRO A 251      95.328   5.425  11.716  1.00 23.46           H  
ATOM   3380  HG2 PRO A 251      96.055   5.464  13.899  1.00 24.47           H  
ATOM   3381  HG3 PRO A 251      96.754   6.981  13.285  1.00 24.47           H  
ATOM   3382  HD2 PRO A 251      98.312   5.180  14.518  1.00 24.56           H  
ATOM   3383  HD3 PRO A 251      98.916   6.040  13.082  1.00 24.56           H  
ATOM   3384  N   ASN A 252      97.090   3.144   9.400  1.00 24.44           N  
ATOM   3385  CA  ASN A 252      97.403   3.112   7.968  1.00 24.56           C  
ATOM   3386  C   ASN A 252      98.907   3.364   7.730  1.00 25.02           C  
ATOM   3387  O   ASN A 252      99.301   4.408   7.212  1.00 25.67           O  
ATOM   3388  CB  ASN A 252      96.605   4.158   7.160  1.00 24.10           C  
ATOM   3389  CG  ASN A 252      95.095   4.172   7.463  1.00 25.05           C  
ATOM   3390  ND2 ASN A 252      94.674   5.018   8.394  1.00 18.34           N  
ATOM   3391  OD1 ASN A 252      94.323   3.493   6.808  1.00 26.56           O  
ATOM   3392  H   ASN A 252      96.408   2.495   9.765  1.00 24.44           H  
ATOM   3393  HA  ASN A 252      97.121   2.117   7.623  1.00 24.56           H  
ATOM   3394  HB2 ASN A 252      96.739   3.945   6.099  1.00 24.10           H  
ATOM   3395  HB3 ASN A 252      97.008   5.145   7.386  1.00 24.10           H  
ATOM   3396 HD21 ASN A 252      93.686   5.115   8.579  1.00 18.34           H  
ATOM   3397 HD22 ASN A 252      95.342   5.565   8.918  1.00 18.34           H  
ATOM   3398  N   PRO A 253      99.749   2.421   8.133  1.00 24.84           N  
ATOM   3399  CA  PRO A 253     101.184   2.552   7.963  1.00 24.44           C  
ATOM   3400  C   PRO A 253     101.639   2.124   6.579  1.00 25.20           C  
ATOM   3401  O   PRO A 253     101.121   1.146   6.055  1.00 25.47           O  
ATOM   3402  CB  PRO A 253     101.708   1.590   8.991  1.00 24.09           C  
ATOM   3403  CG  PRO A 253     100.701   0.504   9.035  1.00 23.54           C  
ATOM   3404  CD  PRO A 253      99.390   1.166   8.820  1.00 25.52           C  
ATOM   3405  HA  PRO A 253     101.530   3.580   8.075  1.00 24.44           H  
ATOM   3406  HB2 PRO A 253     102.681   1.200   8.692  1.00 24.09           H  
ATOM   3407  HB3 PRO A 253     101.794   2.075   9.963  1.00 24.09           H  
ATOM   3408  HG2 PRO A 253     100.721   0.006  10.004  1.00 23.54           H  
ATOM   3409  HG3 PRO A 253     100.893  -0.225   8.248  1.00 23.54           H  
ATOM   3410  HD2 PRO A 253      98.895   1.369   9.770  1.00 25.52           H  
ATOM   3411  HD3 PRO A 253      98.741   0.552   8.196  1.00 25.52           H  
ATOM   3412  N   GLY A 254     102.586   2.861   6.000  1.00 25.53           N  
ATOM   3413  CA  GLY A 254     103.128   2.540   4.703  1.00 25.79           C  
ATOM   3414  C   GLY A 254     104.509   1.981   4.888  1.00 26.95           C  
ATOM   3415  O   GLY A 254     104.711   1.037   5.647  1.00 27.74           O  
ATOM   3416  H   GLY A 254     102.937   3.673   6.487  1.00 25.53           H  
ATOM   3417  HA2 GLY A 254     102.495   1.801   4.213  1.00 25.79           H  
ATOM   3418  HA3 GLY A 254     103.175   3.441   4.091  1.00 25.79           H  
ATOM   3419  N   ASN A 255     105.475   2.553   4.188  1.00 27.62           N  
ATOM   3420  CA  ASN A 255     106.832   2.030   4.218  1.00 28.31           C  
ATOM   3421  C   ASN A 255     107.480   2.384   5.549  1.00 28.21           C  
ATOM   3422  O   ASN A 255     107.067   3.358   6.187  1.00 30.29           O  
ATOM   3423  CB  ASN A 255     107.625   2.606   3.037  1.00 29.03           C  
ATOM   3424  CG  ASN A 255     108.700   1.657   2.528  1.00 29.87           C  
ATOM   3425  ND2 ASN A 255     109.068   1.829   1.290  1.00 31.29           N  
ATOM   3426  OD1 ASN A 255     109.201   0.807   3.243  1.00 32.66           O  
ATOM   3427  H   ASN A 255     105.267   3.365   3.624  1.00 27.62           H  
ATOM   3428  HA  ASN A 255     106.821   0.944   4.123  1.00 28.31           H  
ATOM   3429  HB2 ASN A 255     108.102   3.533   3.357  1.00 29.03           H  
ATOM   3430  HB3 ASN A 255     106.932   2.816   2.222  1.00 29.03           H  
ATOM   3431 HD21 ASN A 255     109.792   1.247   0.893  1.00 31.29           H  
ATOM   3432 HD22 ASN A 255     108.630   2.544   0.728  1.00 31.29           H  
ATOM   3433  N   ILE A 256     108.472   1.621   5.979  1.00 26.87           N  
ATOM   3434  CA  ILE A 256     109.190   1.917   7.216  1.00 26.79           C  
ATOM   3435  C   ILE A 256     110.648   2.124   6.824  1.00 27.48           C  
ATOM   3436  O   ILE A 256     111.201   1.252   6.139  1.00 29.57           O  
ATOM   3437  CB  ILE A 256     109.149   0.713   8.222  1.00 26.94           C  
ATOM   3438  CG1 ILE A 256     107.753   0.364   8.747  1.00 22.64           C  
ATOM   3439  CG2 ILE A 256     110.103   0.964   9.353  1.00 27.40           C  
ATOM   3440  H   ILE A 256     108.740   0.812   5.437  1.00 26.87           H  
ATOM   3441  HA  ILE A 256     108.734   2.783   7.697  1.00 26.79           H  
ATOM   3442  HB  ILE A 256     109.459  -0.165   7.656  1.00 26.94           H  
ATOM   3443 HG11 ILE A 256     107.365   1.199   9.331  1.00 22.64           H  
ATOM   3444 HG12 ILE A 256     107.813  -0.523   9.377  1.00 22.64           H  
ATOM   3445 HG13 ILE A 256     107.087   0.168   7.906  1.00 22.64           H  
ATOM   3446 HG21 ILE A 256     109.782   1.844   9.911  1.00 27.40           H  
ATOM   3447 HG22 ILE A 256     111.103   1.132   8.954  1.00 27.40           H  
ATOM   3448 HG23 ILE A 256     110.116   0.099  10.016  1.00 27.40           H  
ATOM   3449  N   LYS A 257     111.312   3.211   7.252  1.00 27.01           N  
ATOM   3450  CA  LYS A 257     112.781   3.312   7.021  1.00 26.43           C  
ATOM   3451  C   LYS A 257     113.663   3.578   8.248  1.00 26.74           C  
ATOM   3452  O   LYS A 257     113.467   4.583   8.945  1.00 27.37           O  
ATOM   3453  CB  LYS A 257     113.096   4.334   5.950  1.00 26.09           C  
ATOM   3454  CG  LYS A 257     112.633   3.967   4.548  1.00 26.19           C  
ATOM   3455  CD  LYS A 257     113.363   2.843   3.896  1.00 24.57           C  
ATOM   3456  CE  LYS A 257     112.433   2.147   2.905  1.00 28.89           C  
ATOM   3457  NZ  LYS A 257     113.017   0.853   2.473  1.00 28.85           N1+
ATOM   3458  H   LYS A 257     110.819   3.954   7.727  1.00 27.01           H  
ATOM   3459  HA  LYS A 257     113.043   2.303   6.702  1.00 26.43           H  
ATOM   3460  HB2 LYS A 257     112.617   5.273   6.228  1.00 26.09           H  
ATOM   3461  HB3 LYS A 257     114.177   4.472   5.923  1.00 26.09           H  
ATOM   3462  HG2 LYS A 257     111.580   3.693   4.605  1.00 26.19           H  
ATOM   3463  HG3 LYS A 257     112.745   4.849   3.917  1.00 26.19           H  
ATOM   3464  HD2 LYS A 257     113.687   2.130   4.654  1.00 24.57           H  
ATOM   3465  HD3 LYS A 257     114.234   3.232   3.368  1.00 24.57           H  
ATOM   3466  HE2 LYS A 257     112.292   2.787   2.034  1.00 28.89           H  
ATOM   3467  HE3 LYS A 257     111.470   1.966   3.382  1.00 28.89           H  
ATOM   3468  HZ1 LYS A 257     113.910   1.018   2.030  1.00 28.85           H  
ATOM   3469  HZ2 LYS A 257     112.394   0.405   1.817  1.00 28.85           H  
ATOM   3470  HZ3 LYS A 257     113.145   0.256   3.278  1.00 28.85           H  
ATOM   3471  N   ARG A 258     114.635   2.693   8.503  1.00 26.71           N  
ATOM   3472  CA  ARG A 258     115.490   2.795   9.704  1.00 27.70           C  
ATOM   3473  C   ARG A 258     116.410   4.008   9.575  1.00 28.60           C  
ATOM   3474  O   ARG A 258     116.746   4.417   8.457  1.00 29.51           O  
ATOM   3475  CB  ARG A 258     116.340   1.522   9.893  1.00 27.79           C  
ATOM   3476  CG  ARG A 258     117.119   1.357  11.260  1.00 28.32           C  
ATOM   3477  CD  ARG A 258     118.180   0.157  11.296  1.00 30.60           C  
ATOM   3478  NE  ARG A 258     119.280   0.324  10.325  1.00 23.49           N  
ATOM   3479  CZ  ARG A 258     119.237  -0.131   9.074  1.00 24.53           C  
ATOM   3480  NH1 ARG A 258     118.182  -0.815   8.635  1.00 29.23           N  
ATOM   3481  NH2 ARG A 258     120.238   0.100   8.239  1.00 24.39           N1+
ATOM   3482  H   ARG A 258     114.788   1.933   7.855  1.00 26.71           H  
ATOM   3483  HA  ARG A 258     114.844   2.908  10.575  1.00 27.70           H  
ATOM   3484  HB2 ARG A 258     115.672   0.666   9.793  1.00 27.79           H  
ATOM   3485  HB3 ARG A 258     117.079   1.502   9.092  1.00 27.79           H  
ATOM   3486  HG2 ARG A 258     116.386   1.184  12.048  1.00 28.32           H  
ATOM   3487  HG3 ARG A 258     117.653   2.286  11.459  1.00 28.32           H  
ATOM   3488  HD2 ARG A 258     117.658  -0.774  11.072  1.00 30.60           H  
ATOM   3489  HD3 ARG A 258     118.607   0.102  12.297  1.00 30.60           H  
ATOM   3490  HE  ARG A 258     120.112   0.811  10.627  1.00 23.49           H  
ATOM   3491 HH11 ARG A 258     118.156  -1.147   7.681  1.00 29.23           H  
ATOM   3492 HH12 ARG A 258     117.408  -1.002   9.256  1.00 29.23           H  
ATOM   3493 HH21 ARG A 258     121.043   0.625   8.549  1.00 24.39           H  
ATOM   3494 HH22 ARG A 258     120.197  -0.249   7.292  1.00 24.39           H  
ATOM   3495  N   ASN A 259     116.809   4.607  10.695  1.00 28.24           N  
ATOM   3496  CA  ASN A 259     117.723   5.727  10.612  1.00 27.40           C  
ATOM   3497  C   ASN A 259     119.005   5.481  11.395  1.00 27.73           C  
ATOM   3498  O   ASN A 259     119.154   4.448  12.063  1.00 28.05           O  
ATOM   3499  CB  ASN A 259     117.023   7.041  10.997  1.00 27.15           C  
ATOM   3500  CG  ASN A 259     116.794   7.184  12.505  1.00 27.34           C  
ATOM   3501  ND2 ASN A 259     116.095   8.247  12.887  1.00 23.79           N  
ATOM   3502  OD1 ASN A 259     117.231   6.352  13.312  1.00 27.26           O  
ATOM   3503  H   ASN A 259     116.478   4.284  11.593  1.00 28.24           H  
ATOM   3504  HA  ASN A 259     118.032   5.829   9.572  1.00 27.40           H  
ATOM   3505  HB2 ASN A 259     116.056   7.078  10.495  1.00 27.15           H  
ATOM   3506  HB3 ASN A 259     117.640   7.874  10.660  1.00 27.15           H  
ATOM   3507 HD21 ASN A 259     115.903   8.399  13.867  1.00 23.79           H  
ATOM   3508 HD22 ASN A 259     115.756   8.903  12.198  1.00 23.79           H  
ATOM   3509  N   ALA A 260     119.923   6.442  11.313  1.00 27.64           N  
ATOM   3510  CA  ALA A 260     121.249   6.313  11.875  1.00 27.10           C  
ATOM   3511  C   ALA A 260     121.204   6.032  13.379  1.00 27.35           C  
ATOM   3512  O   ALA A 260     122.160   5.503  13.942  1.00 27.71           O  
ATOM   3513  CB  ALA A 260     122.048   7.553  11.577  1.00 27.13           C  
ATOM   3514  H   ALA A 260     119.682   7.300  10.837  1.00 27.64           H  
ATOM   3515  HA  ALA A 260     121.737   5.456  11.410  1.00 27.10           H  
ATOM   3516  HB1 ALA A 260     121.567   8.415  12.039  1.00 27.13           H  
ATOM   3517  HB2 ALA A 260     122.101   7.701  10.498  1.00 27.13           H  
ATOM   3518  HB3 ALA A 260     123.055   7.441  11.978  1.00 27.13           H  
ATOM   3519  N   ASP A 261     120.099   6.373  14.029  1.00 27.14           N  
ATOM   3520  CA  ASP A 261     119.991   6.146  15.462  1.00 27.54           C  
ATOM   3521  C   ASP A 261     119.457   4.753  15.740  1.00 28.05           C  
ATOM   3522  O   ASP A 261     119.427   4.306  16.889  1.00 28.69           O  
ATOM   3523  CB  ASP A 261     119.090   7.199  16.127  1.00 27.72           C  
ATOM   3524  CG  ASP A 261     119.761   8.550  16.248  1.00 27.76           C  
ATOM   3525  OD1 ASP A 261     120.955   8.669  15.924  1.00 25.47           O  
ATOM   3526  OD2 ASP A 261     119.169   9.564  16.650  1.00 30.69           O1-
ATOM   3527  H   ASP A 261     119.329   6.792  13.527  1.00 27.14           H  
ATOM   3528  HA  ASP A 261     120.990   6.235  15.889  1.00 27.54           H  
ATOM   3529  HB2 ASP A 261     118.825   6.851  17.125  1.00 27.72           H  
ATOM   3530  HB3 ASP A 261     118.185   7.311  15.529  1.00 27.72           H  
ATOM   3531  N   GLY A 262     119.012   4.070  14.693  1.00 28.23           N  
ATOM   3532  CA  GLY A 262     118.485   2.734  14.846  1.00 28.11           C  
ATOM   3533  C   GLY A 262     116.991   2.795  15.031  1.00 28.29           C  
ATOM   3534  O   GLY A 262     116.340   1.756  15.126  1.00 29.86           O  
ATOM   3535  H   GLY A 262     119.042   4.491  13.775  1.00 28.23           H  
ATOM   3536  HA2 GLY A 262     118.716   2.149  13.956  1.00 28.11           H  
ATOM   3537  HA3 GLY A 262     118.939   2.263  15.718  1.00 28.11           H  
ATOM   3538  N   HIS A 263     116.438   3.996  15.077  1.00 27.28           N  
ATOM   3539  CA  HIS A 263     115.001   4.154  15.130  1.00 27.30           C  
ATOM   3540  C   HIS A 263     114.350   4.023  13.762  1.00 27.35           C  
ATOM   3541  O   HIS A 263     115.024   3.840  12.739  1.00 27.22           O  
ATOM   3542  CB  HIS A 263     114.648   5.518  15.684  1.00 27.69           C  
ATOM   3543  CG  HIS A 263     115.218   5.794  17.039  1.00 29.87           C  
ATOM   3544  CD2 HIS A 263     115.317   5.012  18.142  1.00 27.26           C  
ATOM   3545  ND1 HIS A 263     115.768   7.018  17.380  1.00 30.86           N  
ATOM   3546  CE1 HIS A 263     116.180   6.972  18.635  1.00 24.80           C  
ATOM   3547  NE2 HIS A 263     115.915   5.771  19.119  1.00 25.65           N  
ATOM   3548  H   HIS A 263     117.028   4.815  15.075  1.00 27.28           H  
ATOM   3549  HA  HIS A 263     114.626   3.358  15.773  1.00 27.30           H  
ATOM   3550  HB2 HIS A 263     113.562   5.591  15.748  1.00 27.69           H  
ATOM   3551  HB3 HIS A 263     115.023   6.275  14.995  1.00 27.69           H  
ATOM   3552  HD2 HIS A 263     114.988   3.987  18.235  1.00 27.26           H  
ATOM   3553  HE2 HIS A 263     116.120   5.460  20.058  1.00 25.65           H  
ATOM   3554  HE1 HIS A 263     116.653   7.779  19.174  1.00 24.80           H  
ATOM   3555  N   PHE A 264     113.027   4.168  13.749  1.00 27.39           N  
ATOM   3556  CA  PHE A 264     112.235   3.847  12.567  1.00 27.47           C  
ATOM   3557  C   PHE A 264     111.245   4.930  12.242  1.00 27.48           C  
ATOM   3558  O   PHE A 264     110.521   5.394  13.145  1.00 28.14           O  
ATOM   3559  CB  PHE A 264     111.509   2.512  12.776  1.00 26.97           C  
ATOM   3560  CG  PHE A 264     112.443   1.373  13.022  1.00 27.30           C  
ATOM   3561  CD1 PHE A 264     113.102   0.752  11.964  1.00 25.42           C  
ATOM   3562  CD2 PHE A 264     112.713   0.950  14.310  1.00 24.71           C  
ATOM   3563  CE1 PHE A 264     113.979  -0.308  12.208  1.00 30.24           C  
ATOM   3564  CE2 PHE A 264     113.589  -0.116  14.552  1.00 25.02           C  
ATOM   3565  CZ  PHE A 264     114.225  -0.740  13.516  1.00 26.15           C  
ATOM   3566  H   PHE A 264     112.560   4.508  14.577  1.00 27.39           H  
ATOM   3567  HA  PHE A 264     112.917   3.765  11.721  1.00 27.47           H  
ATOM   3568  HB2 PHE A 264     110.845   2.608  13.635  1.00 26.97           H  
ATOM   3569  HB3 PHE A 264     110.921   2.293  11.885  1.00 26.97           H  
ATOM   3570  HD1 PHE A 264     112.935   1.091  10.952  1.00 25.42           H  
ATOM   3571  HD2 PHE A 264     112.241   1.449  15.143  1.00 24.71           H  
ATOM   3572  HE1 PHE A 264     114.471  -0.798  11.381  1.00 30.24           H  
ATOM   3573  HE2 PHE A 264     113.763  -0.447  15.565  1.00 25.02           H  
ATOM   3574  HZ  PHE A 264     114.908  -1.555  13.704  1.00 26.15           H  
ATOM   3575  N   TRP A 265     111.213   5.345  10.969  1.00 26.55           N  
ATOM   3576  CA  TRP A 265     110.177   6.260  10.518  1.00 25.73           C  
ATOM   3577  C   TRP A 265     109.181   5.492   9.688  1.00 26.49           C  
ATOM   3578  O   TRP A 265     109.565   4.706   8.808  1.00 27.45           O  
ATOM   3579  CB  TRP A 265     110.772   7.325   9.673  1.00 24.38           C  
ATOM   3580  CG  TRP A 265     111.349   8.475  10.417  1.00 25.84           C  
ATOM   3581  CD1 TRP A 265     112.675   8.758  10.587  1.00 23.93           C  
ATOM   3582  CD2 TRP A 265     110.631   9.563  11.032  1.00 23.00           C  
ATOM   3583  CE2 TRP A 265     111.575  10.446  11.557  1.00 16.92           C  
ATOM   3584  CE3 TRP A 265     109.275   9.864  11.201  1.00 21.28           C  
ATOM   3585  NE1 TRP A 265     112.815   9.935  11.281  1.00 22.32           N  
ATOM   3586  CZ2 TRP A 265     111.222  11.590  12.225  1.00 15.50           C  
ATOM   3587  CZ3 TRP A 265     108.935  10.985  11.862  1.00 17.04           C  
ATOM   3588  CH2 TRP A 265     109.906  11.845  12.368  1.00 17.58           C  
ATOM   3589  H   TRP A 265     111.913   5.020  10.318  1.00 26.55           H  
ATOM   3590  HA  TRP A 265     109.693   6.711  11.384  1.00 25.73           H  
ATOM   3591  HB2 TRP A 265     111.566   6.877   9.076  1.00 24.38           H  
ATOM   3592  HB3 TRP A 265     109.993   7.707   9.013  1.00 24.38           H  
ATOM   3593  HD1 TRP A 265     113.491   8.148  10.229  1.00 23.93           H  
ATOM   3594  HE1 TRP A 265     113.694  10.357  11.546  1.00 22.32           H  
ATOM   3595  HE3 TRP A 265     108.514   9.207  10.807  1.00 21.28           H  
ATOM   3596  HZ2 TRP A 265     111.970  12.261  12.621  1.00 15.50           H  
ATOM   3597  HZ3 TRP A 265     107.891  11.222  12.003  1.00 17.04           H  
ATOM   3598  HH2 TRP A 265     109.597  12.739  12.888  1.00 17.58           H  
ATOM   3599  N   VAL A 266     107.902   5.681   9.968  1.00 26.18           N  
ATOM   3600  CA  VAL A 266     106.872   5.099   9.113  1.00 25.67           C  
ATOM   3601  C   VAL A 266     105.901   6.211   8.685  1.00 25.53           C  
ATOM   3602  O   VAL A 266     105.651   7.188   9.417  1.00 25.05           O  
ATOM   3603  CB  VAL A 266     106.113   3.996   9.859  1.00 26.19           C  
ATOM   3604  CG1 VAL A 266     105.487   4.583  11.148  1.00 28.49           C  
ATOM   3605  CG2 VAL A 266     105.032   3.320   8.991  1.00 24.23           C  
ATOM   3606  H   VAL A 266     107.638   6.229  10.774  1.00 26.18           H  
ATOM   3607  HA  VAL A 266     107.338   4.653   8.234  1.00 25.67           H  
ATOM   3608  HB  VAL A 266     106.832   3.218  10.115  1.00 26.19           H  
ATOM   3609 HG11 VAL A 266     104.770   5.360  10.882  1.00 28.49           H  
ATOM   3610 HG12 VAL A 266     106.272   5.011  11.771  1.00 28.49           H  
ATOM   3611 HG13 VAL A 266     104.978   3.791  11.698  1.00 28.49           H  
ATOM   3612 HG21 VAL A 266     104.282   4.058   8.705  1.00 24.23           H  
ATOM   3613 HG22 VAL A 266     104.557   2.521   9.560  1.00 24.23           H  
ATOM   3614 HG23 VAL A 266     105.493   2.904   8.095  1.00 24.23           H  
ATOM   3615  N   SER A 267     105.362   6.070   7.491  1.00 24.73           N  
ATOM   3616  CA  SER A 267     104.338   6.968   7.082  1.00 24.64           C  
ATOM   3617  C   SER A 267     103.020   6.498   7.724  1.00 25.28           C  
ATOM   3618  O   SER A 267     102.696   5.296   7.732  1.00 25.36           O  
ATOM   3619  CB  SER A 267     104.247   6.933   5.579  1.00 24.27           C  
ATOM   3620  OG  SER A 267     104.095   5.604   5.192  1.00 25.68           O  
ATOM   3621  H   SER A 267     105.672   5.333   6.874  1.00 24.73           H  
ATOM   3622  HA  SER A 267     104.547   7.991   7.395  1.00 24.64           H  
ATOM   3623  HB2 SER A 267     105.157   7.344   5.143  1.00 24.27           H  
ATOM   3624  HB3 SER A 267     103.389   7.517   5.246  1.00 24.27           H  
ATOM   3625  HG  SER A 267     104.866   5.122   5.501  1.00 25.68           H  
ATOM   3626  N   SER A 268     102.261   7.447   8.263  1.00 24.89           N  
ATOM   3627  CA  SER A 268     100.956   7.122   8.770  1.00 24.86           C  
ATOM   3628  C   SER A 268      99.861   7.874   8.007  1.00 25.46           C  
ATOM   3629  O   SER A 268      99.695   9.065   8.122  1.00 26.92           O  
ATOM   3630  CB  SER A 268     100.924   7.393  10.246  1.00 24.13           C  
ATOM   3631  OG  SER A 268      99.676   7.001  10.740  1.00 27.04           O  
ATOM   3632  H   SER A 268     102.601   8.396   8.316  1.00 24.89           H  
ATOM   3633  HA  SER A 268     100.753   6.063   8.614  1.00 24.86           H  
ATOM   3634  HB2 SER A 268     101.074   8.457  10.428  1.00 24.13           H  
ATOM   3635  HB3 SER A 268     101.711   6.825  10.742  1.00 24.13           H  
ATOM   3636  HG  SER A 268      99.008   7.518  10.284  1.00 27.04           H  
ATOM   3637  N   SER A 269      99.127   7.181   7.168  1.00 26.28           N  
ATOM   3638  CA  SER A 269      98.155   7.870   6.342  1.00 26.96           C  
ATOM   3639  C   SER A 269      96.785   7.694   6.954  1.00 26.60           C  
ATOM   3640  O   SER A 269      95.947   7.011   6.386  1.00 26.53           O  
ATOM   3641  CB  SER A 269      98.177   7.324   4.912  1.00 27.31           C  
ATOM   3642  OG  SER A 269      99.249   7.868   4.147  1.00 30.27           O  
ATOM   3643  H   SER A 269      99.238   6.180   7.099  1.00 26.28           H  
ATOM   3644  HA  SER A 269      98.403   8.930   6.296  1.00 26.96           H  
ATOM   3645  HB2 SER A 269      97.235   7.576   4.425  1.00 27.31           H  
ATOM   3646  HB3 SER A 269      98.288   6.240   4.951  1.00 27.31           H  
ATOM   3647  HG  SER A 269      99.135   8.821   4.124  1.00 30.27           H  
ATOM   3648  N   GLU A 270      96.562   8.319   8.115  1.00 26.25           N  
ATOM   3649  CA  GLU A 270      95.330   8.108   8.901  1.00 25.40           C  
ATOM   3650  C   GLU A 270      94.075   8.385   8.083  1.00 25.48           C  
ATOM   3651  O   GLU A 270      93.820   9.530   7.705  1.00 25.76           O  
ATOM   3652  CB  GLU A 270      95.327   8.946  10.178  1.00 24.35           C  
ATOM   3653  CG  GLU A 270      94.275   8.539  11.175  1.00 21.86           C  
ATOM   3654  CD  GLU A 270      94.316   9.369  12.442  1.00 26.11           C  
ATOM   3655  OE1 GLU A 270      95.091  10.345  12.496  1.00 32.78           O  
ATOM   3656  OE2 GLU A 270      93.607   9.045  13.421  1.00 24.37           O1-
ATOM   3657  H   GLU A 270      97.261   8.958   8.467  1.00 26.25           H  
ATOM   3658  HA  GLU A 270      95.320   7.055   9.182  1.00 25.40           H  
ATOM   3659  HB2 GLU A 270      96.304   8.851  10.652  1.00 24.35           H  
ATOM   3660  HB3 GLU A 270      95.155   9.987   9.904  1.00 24.35           H  
ATOM   3661  HG2 GLU A 270      94.431   7.493  11.439  1.00 21.86           H  
ATOM   3662  HG3 GLU A 270      93.294   8.655  10.714  1.00 21.86           H  
ATOM   3663  N   GLU A 271      93.321   7.332   7.779  1.00 24.61           N  
ATOM   3664  CA  GLU A 271      92.035   7.508   7.139  1.00 24.44           C  
ATOM   3665  C   GLU A 271      90.947   7.812   8.193  1.00 24.10           C  
ATOM   3666  O   GLU A 271      90.451   6.910   8.857  1.00 23.76           O  
ATOM   3667  CB  GLU A 271      91.692   6.283   6.312  1.00 24.36           C  
ATOM   3668  CG  GLU A 271      92.643   6.009   5.161  1.00 25.33           C  
ATOM   3669  CD  GLU A 271      92.318   4.704   4.426  1.00 32.30           C  
ATOM   3670  OE1 GLU A 271      93.035   4.361   3.472  1.00 30.53           O  
ATOM   3671  OE2 GLU A 271      91.347   3.998   4.793  1.00 35.55           O1-
ATOM   3672  H   GLU A 271      93.649   6.402   7.997  1.00 24.61           H  
ATOM   3673  HA  GLU A 271      92.084   8.362   6.463  1.00 24.44           H  
ATOM   3674  HB2 GLU A 271      91.698   5.415   6.972  1.00 24.36           H  
ATOM   3675  HB3 GLU A 271      90.692   6.420   5.901  1.00 24.36           H  
ATOM   3676  HG2 GLU A 271      93.658   5.945   5.554  1.00 25.33           H  
ATOM   3677  HG3 GLU A 271      92.580   6.834   4.452  1.00 25.33           H  
ATOM   3678  N   LEU A 272      90.580   9.086   8.342  1.00 24.02           N  
ATOM   3679  CA  LEU A 272      89.602   9.501   9.356  1.00 23.61           C  
ATOM   3680  C   LEU A 272      88.224   8.896   9.153  1.00 23.51           C  
ATOM   3681  O   LEU A 272      87.563   8.598  10.119  1.00 23.68           O  
ATOM   3682  CB  LEU A 272      89.481  11.028   9.444  1.00 23.79           C  
ATOM   3683  CG  LEU A 272      90.713  11.949   9.644  1.00 25.41           C  
ATOM   3684  CD1 LEU A 272      90.228  13.397   9.872  1.00 26.41           C  
ATOM   3685  CD2 LEU A 272      91.706  11.513  10.778  1.00 19.57           C  
ATOM   3686  H   LEU A 272      90.987   9.786   7.739  1.00 24.02           H  
ATOM   3687  HA  LEU A 272      89.995   9.115  10.297  1.00 23.61           H  
ATOM   3688  HB2 LEU A 272      89.010  11.349   8.515  1.00 23.79           H  
ATOM   3689  HB3 LEU A 272      88.811  11.231  10.280  1.00 23.79           H  
ATOM   3690  HG  LEU A 272      91.300  11.867   8.729  1.00 25.41           H  
ATOM   3691 HD11 LEU A 272      89.646  13.445  10.792  1.00 26.41           H  
ATOM   3692 HD12 LEU A 272      89.606  13.708   9.033  1.00 26.41           H  
ATOM   3693 HD13 LEU A 272      91.089  14.060   9.952  1.00 26.41           H  
ATOM   3694 HD21 LEU A 272      91.201  11.564  11.743  1.00 19.57           H  
ATOM   3695 HD22 LEU A 272      92.567  12.181  10.783  1.00 19.57           H  
ATOM   3696 HD23 LEU A 272      92.040  10.491  10.596  1.00 19.57           H  
ATOM   3697  N   ASP A 273      87.779   8.693   7.917  1.00 23.52           N  
ATOM   3698  CA  ASP A 273      86.464   8.096   7.718  1.00 23.27           C  
ATOM   3699  C   ASP A 273      86.494   6.637   7.363  1.00 23.95           C  
ATOM   3700  O   ASP A 273      85.518   6.122   6.842  1.00 24.25           O  
ATOM   3701  CB  ASP A 273      85.679   8.825   6.660  1.00 23.08           C  
ATOM   3702  CG  ASP A 273      85.766  10.290   6.816  1.00 21.63           C  
ATOM   3703  OD1 ASP A 273      85.274  10.822   7.831  1.00 16.27           O  
ATOM   3704  OD2 ASP A 273      86.325  10.987   5.964  1.00 21.39           O1-
ATOM   3705  H   ASP A 273      88.347   8.950   7.122  1.00 23.52           H  
ATOM   3706  HA  ASP A 273      85.979   8.190   8.690  1.00 23.27           H  
ATOM   3707  HB2 ASP A 273      84.633   8.526   6.729  1.00 23.08           H  
ATOM   3708  HB3 ASP A 273      86.071   8.552   5.680  1.00 23.08           H  
ATOM   3709  N   GLY A 274      87.609   5.973   7.645  1.00 24.72           N  
ATOM   3710  CA  GLY A 274      87.726   4.529   7.508  1.00 25.06           C  
ATOM   3711  C   GLY A 274      87.980   3.989   6.117  1.00 25.07           C  
ATOM   3712  O   GLY A 274      88.011   2.786   5.947  1.00 24.83           O  
ATOM   3713  H   GLY A 274      88.412   6.493   7.969  1.00 24.72           H  
ATOM   3714  HA2 GLY A 274      88.551   4.204   8.142  1.00 25.06           H  
ATOM   3715  HA3 GLY A 274      86.796   4.088   7.867  1.00 25.06           H  
ATOM   3716  N   ASN A 275      88.146   4.860   5.132  1.00 25.44           N  
ATOM   3717  CA  ASN A 275      88.458   4.426   3.781  1.00 26.54           C  
ATOM   3718  C   ASN A 275      89.307   5.421   2.953  1.00 27.15           C  
ATOM   3719  O   ASN A 275      89.531   6.556   3.400  1.00 26.62           O  
ATOM   3720  CB  ASN A 275      87.181   4.049   3.051  1.00 26.03           C  
ATOM   3721  CG  ASN A 275      86.399   5.242   2.651  1.00 26.35           C  
ATOM   3722  ND2 ASN A 275      86.653   5.760   1.451  1.00 31.05           N  
ATOM   3723  OD1 ASN A 275      85.587   5.713   3.408  1.00 27.86           O  
ATOM   3724  H   ASN A 275      88.055   5.837   5.323  1.00 25.44           H  
ATOM   3725  HA  ASN A 275      89.099   3.551   3.889  1.00 26.54           H  
ATOM   3726  HB2 ASN A 275      86.569   3.431   3.708  1.00 26.03           H  
ATOM   3727  HB3 ASN A 275      87.441   3.482   2.157  1.00 26.03           H  
ATOM   3728 HD21 ASN A 275      86.156   6.583   1.141  1.00 31.05           H  
ATOM   3729 HD22 ASN A 275      87.343   5.330   0.851  1.00 31.05           H  
ATOM   3730  N   MET A 276      89.762   4.993   1.775  1.00 27.75           N  
ATOM   3731  CA  MET A 276      90.719   5.798   1.036  1.00 28.76           C  
ATOM   3732  C   MET A 276      90.139   7.042   0.415  1.00 29.57           C  
ATOM   3733  O   MET A 276      90.887   7.985   0.116  1.00 30.86           O  
ATOM   3734  CB  MET A 276      91.408   4.991  -0.051  1.00 29.21           C  
ATOM   3735  CG  MET A 276      90.510   4.502  -1.160  1.00 28.50           C  
ATOM   3736  SD  MET A 276      91.252   3.075  -1.990  1.00 28.45           S  
ATOM   3737  CE  MET A 276      91.343   3.728  -3.581  1.00 33.82           C  
ATOM   3738  H   MET A 276      89.446   4.121   1.402  1.00 27.75           H  
ATOM   3739  HA  MET A 276      91.439   6.115   1.791  1.00 28.76           H  
ATOM   3740  HB2 MET A 276      91.869   4.121   0.417  1.00 29.21           H  
ATOM   3741  HB3 MET A 276      92.182   5.617  -0.496  1.00 29.21           H  
ATOM   3742  HG2 MET A 276      90.365   5.303  -1.884  1.00 28.50           H  
ATOM   3743  HG3 MET A 276      89.546   4.213  -0.741  1.00 28.50           H  
ATOM   3744  HE1 MET A 276      91.780   2.989  -4.253  1.00 33.82           H  
ATOM   3745  HE2 MET A 276      91.965   4.623  -3.571  1.00 33.82           H  
ATOM   3746  HE3 MET A 276      90.342   3.985  -3.926  1.00 33.82           H  
ATOM   3747  N   HIS A 277      88.831   7.059   0.218  1.00 29.24           N  
ATOM   3748  CA  HIS A 277      88.226   8.175  -0.488  1.00 29.45           C  
ATOM   3749  C   HIS A 277      87.780   9.267   0.449  1.00 28.88           C  
ATOM   3750  O   HIS A 277      87.268  10.300  -0.008  1.00 29.17           O  
ATOM   3751  CB  HIS A 277      87.059   7.689  -1.317  1.00 29.80           C  
ATOM   3752  CG  HIS A 277      87.391   6.482  -2.137  1.00 32.76           C  
ATOM   3753  CD2 HIS A 277      87.054   5.176  -1.979  1.00 31.77           C  
ATOM   3754  ND1 HIS A 277      88.200   6.546  -3.257  1.00 33.18           N  
ATOM   3755  CE1 HIS A 277      88.317   5.334  -3.773  1.00 34.21           C  
ATOM   3756  NE2 HIS A 277      87.639   4.485  -3.013  1.00 34.67           N  
ATOM   3757  H   HIS A 277      88.262   6.308   0.553  1.00 29.24           H  
ATOM   3758  HA  HIS A 277      88.987   8.601  -1.142  1.00 29.45           H  
ATOM   3759  HB2 HIS A 277      86.751   8.491  -1.988  1.00 29.80           H  
ATOM   3760  HB3 HIS A 277      86.236   7.439  -0.647  1.00 29.80           H  
ATOM   3761  HD2 HIS A 277      86.443   4.760  -1.191  1.00 31.77           H  
ATOM   3762  HE2 HIS A 277      87.564   3.490  -3.169  1.00 34.67           H  
ATOM   3763  HE1 HIS A 277      88.872   5.079  -4.664  1.00 34.21           H  
ATOM   3764  N   GLY A 278      87.966   9.056   1.745  1.00 28.12           N  
ATOM   3765  CA  GLY A 278      87.619  10.059   2.734  1.00 27.20           C  
ATOM   3766  C   GLY A 278      88.785  10.943   3.096  1.00 26.58           C  
ATOM   3767  O   GLY A 278      89.743  11.031   2.336  1.00 26.86           O  
ATOM   3768  H   GLY A 278      88.358   8.177   2.050  1.00 28.12           H  
ATOM   3769  HA2 GLY A 278      86.819  10.682   2.334  1.00 27.20           H  
ATOM   3770  HA3 GLY A 278      87.270   9.555   3.635  1.00 27.20           H  
ATOM   3771  N   ARG A 279      88.695  11.579   4.266  1.00 26.20           N  
ATOM   3772  CA  ARG A 279      89.676  12.529   4.773  1.00 25.98           C  
ATOM   3773  C   ARG A 279      90.932  11.793   5.199  1.00 26.95           C  
ATOM   3774  O   ARG A 279      90.831  10.714   5.797  1.00 27.42           O  
ATOM   3775  CB  ARG A 279      89.085  13.275   5.969  1.00 25.44           C  
ATOM   3776  CG  ARG A 279      87.850  14.152   5.621  1.00 25.36           C  
ATOM   3777  CD  ARG A 279      87.074  14.759   6.813  1.00 24.81           C  
ATOM   3778  NE  ARG A 279      86.534  13.761   7.752  1.00 26.82           N  
ATOM   3779  CZ  ARG A 279      86.645  13.808   9.072  1.00 18.32           C  
ATOM   3780  NH1 ARG A 279      87.277  14.801   9.642  1.00 22.75           N  
ATOM   3781  NH2 ARG A 279      86.122  12.866   9.818  1.00 13.72           N1+
ATOM   3782  H   ARG A 279      87.888  11.388   4.842  1.00 26.20           H  
ATOM   3783  HA  ARG A 279      89.931  13.241   3.988  1.00 25.98           H  
ATOM   3784  HB2 ARG A 279      88.784  12.541   6.716  1.00 25.44           H  
ATOM   3785  HB3 ARG A 279      89.858  13.921   6.385  1.00 25.44           H  
ATOM   3786  HG2 ARG A 279      87.154  13.533   5.054  1.00 25.36           H  
ATOM   3787  HG3 ARG A 279      88.195  14.976   4.997  1.00 25.36           H  
ATOM   3788  HD2 ARG A 279      86.242  15.342   6.418  1.00 24.81           H  
ATOM   3789  HD3 ARG A 279      87.749  15.415   7.362  1.00 24.81           H  
ATOM   3790  HE  ARG A 279      86.038  12.975   7.357  1.00 26.82           H  
ATOM   3791 HH11 ARG A 279      87.358  14.837  10.648  1.00 22.75           H  
ATOM   3792 HH12 ARG A 279      87.684  15.532   9.076  1.00 22.75           H  
ATOM   3793 HH21 ARG A 279      85.630  12.096   9.388  1.00 13.72           H  
ATOM   3794 HH22 ARG A 279      86.211  12.910  10.823  1.00 13.72           H  
ATOM   3795  N   VAL A 280      92.112  12.354   4.894  1.00 26.94           N  
ATOM   3796  CA  VAL A 280      93.378  11.724   5.278  1.00 26.68           C  
ATOM   3797  C   VAL A 280      94.205  12.703   6.074  1.00 26.87           C  
ATOM   3798  O   VAL A 280      94.345  13.836   5.687  1.00 27.01           O  
ATOM   3799  CB  VAL A 280      94.209  11.228   4.042  1.00 27.24           C  
ATOM   3800  CG1 VAL A 280      95.391  10.320   4.462  1.00 28.26           C  
ATOM   3801  CG2 VAL A 280      93.328  10.519   3.016  1.00 25.65           C  
ATOM   3802  H   VAL A 280      92.128  13.229   4.389  1.00 26.94           H  
ATOM   3803  HA  VAL A 280      93.133  10.847   5.878  1.00 26.68           H  
ATOM   3804  HB  VAL A 280      94.625  12.119   3.573  1.00 27.24           H  
ATOM   3805 HG11 VAL A 280      95.005   9.417   4.936  1.00 28.26           H  
ATOM   3806 HG12 VAL A 280      96.028  10.856   5.166  1.00 28.26           H  
ATOM   3807 HG13 VAL A 280      95.971  10.048   3.580  1.00 28.26           H  
ATOM   3808 HG21 VAL A 280      92.899   9.622   3.463  1.00 25.65           H  
ATOM   3809 HG22 VAL A 280      93.930  10.242   2.150  1.00 25.65           H  
ATOM   3810 HG23 VAL A 280      92.526  11.187   2.702  1.00 25.65           H  
ATOM   3811  N   ASP A 281      94.769  12.233   7.176  1.00 27.67           N  
ATOM   3812  CA  ASP A 281      95.580  13.005   8.107  1.00 28.14           C  
ATOM   3813  C   ASP A 281      97.004  12.448   8.100  1.00 28.80           C  
ATOM   3814  O   ASP A 281      97.360  11.616   8.962  1.00 30.57           O  
ATOM   3815  CB  ASP A 281      94.992  12.785   9.488  1.00 27.96           C  
ATOM   3816  CG  ASP A 281      95.279  13.905  10.440  1.00 32.19           C  
ATOM   3817  OD1 ASP A 281      96.339  14.553  10.236  1.00 38.26           O  
ATOM   3818  OD2 ASP A 281      94.506  14.189  11.422  1.00 33.83           O1-
ATOM   3819  H   ASP A 281      94.624  11.256   7.389  1.00 27.67           H  
ATOM   3820  HA  ASP A 281      95.593  14.061   7.836  1.00 28.14           H  
ATOM   3821  HB2 ASP A 281      95.409  11.866   9.899  1.00 27.96           H  
ATOM   3822  HB3 ASP A 281      93.911  12.682   9.391  1.00 27.96           H  
ATOM   3823  N   PRO A 282      97.837  12.878   7.164  1.00 27.77           N  
ATOM   3824  CA  PRO A 282      99.154  12.255   6.976  1.00 27.18           C  
ATOM   3825  C   PRO A 282     100.148  12.633   8.084  1.00 26.71           C  
ATOM   3826  O   PRO A 282     100.296  13.823   8.372  1.00 28.14           O  
ATOM   3827  CB  PRO A 282      99.632  12.824   5.630  1.00 27.11           C  
ATOM   3828  CG  PRO A 282      98.627  13.830   5.183  1.00 26.83           C  
ATOM   3829  CD  PRO A 282      97.613  14.019   6.277  1.00 28.05           C  
ATOM   3830  HA  PRO A 282      99.090  11.167   7.003  1.00 27.18           H  
ATOM   3831  HB2 PRO A 282     100.605  13.300   5.752  1.00 27.11           H  
ATOM   3832  HB3 PRO A 282      99.709  12.023   4.894  1.00 27.11           H  
ATOM   3833  HG2 PRO A 282      98.130  13.476   4.280  1.00 26.83           H  
ATOM   3834  HG3 PRO A 282      99.124  14.778   4.976  1.00 26.83           H  
ATOM   3835  HD2 PRO A 282      96.600  14.004   5.874  1.00 28.05           H  
ATOM   3836  HD3 PRO A 282      97.781  14.959   6.804  1.00 28.05           H  
ATOM   3837  N   LYS A 283     100.802  11.665   8.701  1.00 25.11           N  
ATOM   3838  CA  LYS A 283     101.842  11.966   9.665  1.00 25.06           C  
ATOM   3839  C   LYS A 283     103.032  11.018   9.489  1.00 25.02           C  
ATOM   3840  O   LYS A 283     102.846   9.833   9.202  1.00 25.05           O  
ATOM   3841  CB  LYS A 283     101.273  11.873  11.073  1.00 25.00           C  
ATOM   3842  CG  LYS A 283     100.099  12.839  11.350  1.00 27.06           C  
ATOM   3843  CD  LYS A 283      99.200  12.472  12.559  1.00 25.44           C  
ATOM   3844  CE  LYS A 283      97.960  11.657  12.136  1.00 29.62           C  
ATOM   3845  NZ  LYS A 283      98.217  10.129  12.296  1.00 34.38           N1+
ATOM   3846  H   LYS A 283     100.574  10.702   8.498  1.00 25.11           H  
ATOM   3847  HA  LYS A 283     102.202  12.981   9.499  1.00 25.06           H  
ATOM   3848  HB2 LYS A 283     100.921  10.854  11.232  1.00 25.00           H  
ATOM   3849  HB3 LYS A 283     102.072  12.096  11.780  1.00 25.00           H  
ATOM   3850  HG2 LYS A 283     100.516  13.830  11.531  1.00 27.06           H  
ATOM   3851  HG3 LYS A 283      99.470  12.866  10.460  1.00 27.06           H  
ATOM   3852  HD2 LYS A 283      98.868  13.391  13.042  1.00 25.44           H  
ATOM   3853  HD3 LYS A 283      99.784  11.882  13.265  1.00 25.44           H  
ATOM   3854  HE2 LYS A 283      97.730  11.873  11.093  1.00 29.62           H  
ATOM   3855  HE3 LYS A 283      97.114  11.944  12.761  1.00 29.62           H  
ATOM   3856  HZ1 LYS A 283      99.000   9.857  11.719  1.00 34.38           H  
ATOM   3857  HZ2 LYS A 283      97.394   9.617  12.010  1.00 34.38           H  
ATOM   3858  HZ3 LYS A 283      98.423   9.922  13.263  1.00 34.38           H  
ATOM   3859  N   GLY A 284     104.248  11.549   9.605  1.00 24.46           N  
ATOM   3860  CA  GLY A 284     105.436  10.723   9.691  1.00 23.99           C  
ATOM   3861  C   GLY A 284     105.535  10.463  11.176  1.00 24.75           C  
ATOM   3862  O   GLY A 284     105.445  11.408  11.961  1.00 25.80           O  
ATOM   3863  H   GLY A 284     104.345  12.554   9.634  1.00 24.46           H  
ATOM   3864  HA2 GLY A 284     105.313   9.794   9.134  1.00 23.99           H  
ATOM   3865  HA3 GLY A 284     106.314  11.254   9.323  1.00 23.99           H  
ATOM   3866  N   ILE A 285     105.647   9.202  11.574  1.00 24.18           N  
ATOM   3867  CA  ILE A 285     105.659   8.830  12.973  1.00 23.82           C  
ATOM   3868  C   ILE A 285     106.990   8.101  13.129  1.00 24.32           C  
ATOM   3869  O   ILE A 285     107.309   7.166  12.350  1.00 25.04           O  
ATOM   3870  CB  ILE A 285     104.469   7.824  13.297  1.00 24.33           C  
ATOM   3871  CG1 ILE A 285     103.100   8.469  13.619  1.00 20.35           C  
ATOM   3872  CG2 ILE A 285     104.860   6.893  14.426  1.00 25.63           C  
ATOM   3873  H   ILE A 285     105.727   8.476  10.876  1.00 24.18           H  
ATOM   3874  HA  ILE A 285     105.542   9.687  13.637  1.00 23.82           H  
ATOM   3875  HB  ILE A 285     104.318   7.283  12.363  1.00 24.33           H  
ATOM   3876 HG11 ILE A 285     103.174   9.032  14.549  1.00 20.35           H  
ATOM   3877 HG12 ILE A 285     102.347   7.688  13.726  1.00 20.35           H  
ATOM   3878 HG13 ILE A 285     102.815   9.141  12.809  1.00 20.35           H  
ATOM   3879 HG21 ILE A 285     105.001   7.470  15.340  1.00 25.63           H  
ATOM   3880 HG22 ILE A 285     105.789   6.383  14.171  1.00 25.63           H  
ATOM   3881 HG23 ILE A 285     104.071   6.156  14.579  1.00 25.63           H  
ATOM   3882  N   LYS A 286     107.789   8.503  14.109  1.00 23.83           N  
ATOM   3883  CA  LYS A 286     109.048   7.810  14.355  1.00 23.78           C  
ATOM   3884  C   LYS A 286     108.923   7.022  15.643  1.00 24.59           C  
ATOM   3885  O   LYS A 286     108.494   7.556  16.651  1.00 25.63           O  
ATOM   3886  CB  LYS A 286     110.203   8.810  14.390  1.00 23.12           C  
ATOM   3887  CG  LYS A 286     111.394   8.479  15.237  1.00 22.62           C  
ATOM   3888  CD  LYS A 286     112.580   9.340  14.772  1.00 27.24           C  
ATOM   3889  CE  LYS A 286     113.543   9.744  15.918  1.00 29.21           C  
ATOM   3890  NZ  LYS A 286     113.785  11.222  15.898  1.00 27.98           N1+
ATOM   3891  H   LYS A 286     107.525   9.290  14.685  1.00 23.83           H  
ATOM   3892  HA  LYS A 286     109.266   7.111  13.547  1.00 23.78           H  
ATOM   3893  HB2 LYS A 286     110.557   8.932  13.366  1.00 23.12           H  
ATOM   3894  HB3 LYS A 286     109.801   9.757  14.751  1.00 23.12           H  
ATOM   3895  HG2 LYS A 286     111.172   8.693  16.282  1.00 22.62           H  
ATOM   3896  HG3 LYS A 286     111.641   7.423  15.127  1.00 22.62           H  
ATOM   3897  HD2 LYS A 286     112.188  10.249  14.316  1.00 27.24           H  
ATOM   3898  HD3 LYS A 286     113.145   8.776  14.030  1.00 27.24           H  
ATOM   3899  HE2 LYS A 286     114.492   9.223  15.791  1.00 29.21           H  
ATOM   3900  HE3 LYS A 286     113.101   9.465  16.874  1.00 29.21           H  
ATOM   3901  HZ1 LYS A 286     114.195  11.484  15.013  1.00 27.98           H  
ATOM   3902  HZ2 LYS A 286     114.415  11.470  16.648  1.00 27.98           H  
ATOM   3903  HZ3 LYS A 286     112.908  11.708  16.020  1.00 27.98           H  
ATOM   3904  N   PHE A 287     109.266   5.745  15.610  1.00 24.70           N  
ATOM   3905  CA  PHE A 287     109.165   4.901  16.795  1.00 24.65           C  
ATOM   3906  C   PHE A 287     110.494   4.158  16.953  1.00 25.55           C  
ATOM   3907  O   PHE A 287     111.400   4.309  16.103  1.00 25.55           O  
ATOM   3908  CB  PHE A 287     107.983   3.924  16.673  1.00 24.29           C  
ATOM   3909  CG  PHE A 287     108.057   3.017  15.453  1.00 22.27           C  
ATOM   3910  CD1 PHE A 287     108.617   1.754  15.542  1.00 24.55           C  
ATOM   3911  CD2 PHE A 287     107.597   3.445  14.229  1.00 19.75           C  
ATOM   3912  CE1 PHE A 287     108.696   0.929  14.444  1.00 26.20           C  
ATOM   3913  CE2 PHE A 287     107.671   2.646  13.130  1.00 22.40           C  
ATOM   3914  CZ  PHE A 287     108.222   1.380  13.237  1.00 30.48           C  
ATOM   3915  H   PHE A 287     109.605   5.346  14.746  1.00 24.70           H  
ATOM   3916  HA  PHE A 287     108.975   5.509  17.680  1.00 24.65           H  
ATOM   3917  HB2 PHE A 287     107.961   3.298  17.565  1.00 24.29           H  
ATOM   3918  HB3 PHE A 287     107.062   4.505  16.614  1.00 24.29           H  
ATOM   3919  HD1 PHE A 287     108.999   1.410  16.492  1.00 24.55           H  
ATOM   3920  HD2 PHE A 287     107.170   4.433  14.139  1.00 19.75           H  
ATOM   3921  HE1 PHE A 287     109.124  -0.059  14.530  1.00 26.20           H  
ATOM   3922  HE2 PHE A 287     107.301   2.998  12.178  1.00 22.40           H  
ATOM   3923  HZ  PHE A 287     108.279   0.744  12.366  1.00 30.48           H  
ATOM   3924  N   ASP A 288     110.605   3.369  18.027  1.00 25.95           N  
ATOM   3925  CA  ASP A 288     111.853   2.674  18.370  1.00 25.94           C  
ATOM   3926  C   ASP A 288     111.633   1.155  18.503  1.00 25.83           C  
ATOM   3927  O   ASP A 288     110.488   0.671  18.464  1.00 26.10           O  
ATOM   3928  CB  ASP A 288     112.526   3.333  19.600  1.00 25.50           C  
ATOM   3929  CG  ASP A 288     111.844   2.980  20.944  1.00 26.23           C  
ATOM   3930  OD1 ASP A 288     110.962   2.070  20.984  1.00 21.70           O  
ATOM   3931  OD2 ASP A 288     112.171   3.558  22.028  1.00 24.39           O1-
ATOM   3932  H   ASP A 288     109.800   3.246  18.625  1.00 25.95           H  
ATOM   3933  HA  ASP A 288     112.561   2.785  17.549  1.00 25.94           H  
ATOM   3934  HB2 ASP A 288     112.494   4.415  19.471  1.00 25.50           H  
ATOM   3935  HB3 ASP A 288     113.564   3.002  19.643  1.00 25.50           H  
ATOM   3936  N   GLU A 289     112.715   0.398  18.634  1.00 25.02           N  
ATOM   3937  CA  GLU A 289     112.587  -1.053  18.635  1.00 24.91           C  
ATOM   3938  C   GLU A 289     111.643  -1.639  19.715  1.00 24.65           C  
ATOM   3939  O   GLU A 289     111.277  -2.820  19.664  1.00 24.37           O  
ATOM   3940  CB  GLU A 289     113.957  -1.661  18.775  1.00 24.87           C  
ATOM   3941  CG  GLU A 289     114.535  -1.382  20.139  1.00 26.19           C  
ATOM   3942  CD  GLU A 289     115.888  -2.007  20.304  1.00 27.68           C  
ATOM   3943  OE1 GLU A 289     116.001  -3.237  20.015  1.00 28.37           O  
ATOM   3944  OE2 GLU A 289     116.810  -1.254  20.715  1.00 24.90           O1-
ATOM   3945  H   GLU A 289     113.624   0.827  18.733  1.00 25.02           H  
ATOM   3946  HA  GLU A 289     112.119  -1.311  17.685  1.00 24.91           H  
ATOM   3947  HB2 GLU A 289     113.885  -2.739  18.632  1.00 24.87           H  
ATOM   3948  HB3 GLU A 289     114.614  -1.237  18.016  1.00 24.87           H  
ATOM   3949  HG2 GLU A 289     113.864  -1.786  20.897  1.00 26.19           H  
ATOM   3950  HG3 GLU A 289     114.625  -0.304  20.271  1.00 26.19           H  
ATOM   3951  N   PHE A 290     111.275  -0.815  20.689  1.00 24.50           N  
ATOM   3952  CA  PHE A 290     110.358  -1.214  21.761  1.00 24.28           C  
ATOM   3953  C   PHE A 290     108.893  -0.783  21.558  1.00 23.70           C  
ATOM   3954  O   PHE A 290     108.095  -0.866  22.486  1.00 22.54           O  
ATOM   3955  CB  PHE A 290     110.861  -0.641  23.070  1.00 24.03           C  
ATOM   3956  CG  PHE A 290     112.289  -0.954  23.351  1.00 25.56           C  
ATOM   3957  CD1 PHE A 290     112.725  -2.275  23.424  1.00 24.66           C  
ATOM   3958  CD2 PHE A 290     113.211   0.075  23.563  1.00 28.70           C  
ATOM   3959  CE1 PHE A 290     114.082  -2.578  23.711  1.00 26.62           C  
ATOM   3960  CE2 PHE A 290     114.567  -0.201  23.843  1.00 25.89           C  
ATOM   3961  CZ  PHE A 290     115.005  -1.535  23.915  1.00 26.40           C  
ATOM   3962  H   PHE A 290     111.642   0.126  20.691  1.00 24.50           H  
ATOM   3963  HA  PHE A 290     110.350  -2.304  21.760  1.00 24.28           H  
ATOM   3964  HB2 PHE A 290     110.746   0.442  23.038  1.00 24.03           H  
ATOM   3965  HB3 PHE A 290     110.254  -1.047  23.879  1.00 24.03           H  
ATOM   3966  HD1 PHE A 290     112.022  -3.078  23.260  1.00 24.66           H  
ATOM   3967  HD2 PHE A 290     112.880   1.102  23.512  1.00 28.70           H  
ATOM   3968  HE1 PHE A 290     114.405  -3.607  23.773  1.00 26.62           H  
ATOM   3969  HE2 PHE A 290     115.264   0.608  24.001  1.00 25.89           H  
ATOM   3970  HZ  PHE A 290     116.041  -1.758  24.125  1.00 26.40           H  
ATOM   3971  N   GLY A 291     108.562  -0.328  20.347  1.00 23.81           N  
ATOM   3972  CA  GLY A 291     107.239   0.185  20.030  1.00 23.87           C  
ATOM   3973  C   GLY A 291     106.879   1.475  20.745  1.00 23.86           C  
ATOM   3974  O   GLY A 291     105.727   1.690  21.088  1.00 24.50           O  
ATOM   3975  H   GLY A 291     109.262  -0.341  19.619  1.00 23.81           H  
ATOM   3976  HA2 GLY A 291     107.192   0.366  18.956  1.00 23.87           H  
ATOM   3977  HA3 GLY A 291     106.505  -0.573  20.304  1.00 23.87           H  
ATOM   3978  N   ASN A 292     107.859   2.338  20.968  1.00 23.61           N  
ATOM   3979  CA  ASN A 292     107.620   3.610  21.633  1.00 23.59           C  
ATOM   3980  C   ASN A 292     107.504   4.689  20.623  1.00 24.09           C  
ATOM   3981  O   ASN A 292     108.373   4.793  19.759  1.00 25.27           O  
ATOM   3982  CB  ASN A 292     108.822   4.003  22.448  1.00 23.28           C  
ATOM   3983  CG  ASN A 292     108.811   3.405  23.784  1.00 22.28           C  
ATOM   3984  ND2 ASN A 292     107.757   3.670  24.546  1.00 23.39           N  
ATOM   3985  OD1 ASN A 292     109.735   2.703  24.149  1.00 21.36           O  
ATOM   3986  H   ASN A 292     108.796   2.107  20.669  1.00 23.61           H  
ATOM   3987  HA  ASN A 292     106.721   3.493  22.239  1.00 23.59           H  
ATOM   3988  HB2 ASN A 292     108.836   5.088  22.550  1.00 23.28           H  
ATOM   3989  HB3 ASN A 292     109.721   3.676  21.926  1.00 23.28           H  
ATOM   3990 HD21 ASN A 292     107.696   3.282  25.477  1.00 23.39           H  
ATOM   3991 HD22 ASN A 292     107.016   4.260  24.195  1.00 23.39           H  
ATOM   3992  N   ILE A 293     106.468   5.514  20.711  1.00 23.37           N  
ATOM   3993  CA  ILE A 293     106.336   6.572  19.725  1.00 22.37           C  
ATOM   3994  C   ILE A 293     107.312   7.684  20.129  1.00 23.25           C  
ATOM   3995  O   ILE A 293     107.265   8.204  21.234  1.00 23.31           O  
ATOM   3996  CB  ILE A 293     104.858   7.060  19.593  1.00 22.00           C  
ATOM   3997  CG1 ILE A 293     104.003   6.018  18.856  1.00 15.47           C  
ATOM   3998  CG2 ILE A 293     104.814   8.433  18.881  1.00 21.18           C  
ATOM   3999  H   ILE A 293     105.786   5.408  21.448  1.00 23.37           H  
ATOM   4000  HA  ILE A 293     106.590   6.213  18.728  1.00 22.37           H  
ATOM   4001  HB  ILE A 293     104.437   7.181  20.591  1.00 22.00           H  
ATOM   4002 HG11 ILE A 293     104.396   5.871  17.850  1.00 15.47           H  
ATOM   4003 HG12 ILE A 293     102.973   6.370  18.795  1.00 15.47           H  
ATOM   4004 HG13 ILE A 293     104.033   5.074  19.399  1.00 15.47           H  
ATOM   4005 HG21 ILE A 293     105.231   8.336  17.879  1.00 21.18           H  
ATOM   4006 HG22 ILE A 293     105.399   9.156  19.450  1.00 21.18           H  
ATOM   4007 HG23 ILE A 293     103.781   8.774  18.813  1.00 21.18           H  
ATOM   4008  N   LEU A 294     108.235   8.038  19.254  1.00 24.37           N  
ATOM   4009  CA  LEU A 294     109.245   9.052  19.627  1.00 25.30           C  
ATOM   4010  C   LEU A 294     108.930  10.432  19.083  1.00 25.88           C  
ATOM   4011  O   LEU A 294     109.331  11.450  19.665  1.00 25.41           O  
ATOM   4012  CB  LEU A 294     110.644   8.655  19.152  1.00 24.87           C  
ATOM   4013  CG  LEU A 294     111.163   7.427  19.869  1.00 25.28           C  
ATOM   4014  CD1 LEU A 294     112.365   6.873  19.121  1.00 27.73           C  
ATOM   4015  CD2 LEU A 294     111.491   7.785  21.310  1.00 26.23           C  
ATOM   4016  H   LEU A 294     108.251   7.619  18.335  1.00 24.37           H  
ATOM   4017  HA  LEU A 294     109.217   9.093  20.716  1.00 25.30           H  
ATOM   4018  HB2 LEU A 294     110.606   8.448  18.083  1.00 24.87           H  
ATOM   4019  HB3 LEU A 294     111.326   9.485  19.337  1.00 24.87           H  
ATOM   4020  HG  LEU A 294     110.403   6.646  19.890  1.00 25.28           H  
ATOM   4021 HD11 LEU A 294     113.148   7.630  19.080  1.00 27.73           H  
ATOM   4022 HD12 LEU A 294     112.069   6.602  18.108  1.00 27.73           H  
ATOM   4023 HD13 LEU A 294     112.740   5.990  19.639  1.00 27.73           H  
ATOM   4024 HD21 LEU A 294     112.251   8.567  21.326  1.00 26.23           H  
ATOM   4025 HD22 LEU A 294     111.867   6.902  21.827  1.00 26.23           H  
ATOM   4026 HD23 LEU A 294     110.591   8.143  21.809  1.00 26.23           H  
ATOM   4027  N   GLU A 295     108.224  10.445  17.953  1.00 26.61           N  
ATOM   4028  CA  GLU A 295     107.943  11.680  17.251  1.00 27.75           C  
ATOM   4029  C   GLU A 295     106.777  11.583  16.310  1.00 27.14           C  
ATOM   4030  O   GLU A 295     106.555  10.499  15.734  1.00 27.89           O  
ATOM   4031  CB  GLU A 295     109.150  12.160  16.454  1.00 27.63           C  
ATOM   4032  CG  GLU A 295     109.271  13.653  16.619  1.00 31.98           C  
ATOM   4033  CD  GLU A 295     110.699  14.038  16.662  1.00 43.18           C  
ATOM   4034  OE1 GLU A 295     111.059  14.953  15.880  1.00 49.22           O  
ATOM   4035  OE2 GLU A 295     111.453  13.398  17.441  1.00 44.71           O1-
ATOM   4036  H   GLU A 295     107.877   9.574  17.578  1.00 26.61           H  
ATOM   4037  HA  GLU A 295     107.695  12.393  18.038  1.00 27.75           H  
ATOM   4038  HB2 GLU A 295     110.052  11.675  16.826  1.00 27.63           H  
ATOM   4039  HB3 GLU A 295     109.015  11.917  15.400  1.00 27.63           H  
ATOM   4040  HG2 GLU A 295     108.787  13.955  17.548  1.00 31.98           H  
ATOM   4041  HG3 GLU A 295     108.787  14.150  15.778  1.00 31.98           H  
ATOM   4042  N   VAL A 296     106.057  12.710  16.153  1.00 25.74           N  
ATOM   4043  CA  VAL A 296     104.921  12.771  15.234  1.00 25.04           C  
ATOM   4044  C   VAL A 296     104.906  14.079  14.391  1.00 24.86           C  
ATOM   4045  O   VAL A 296     104.672  15.141  14.911  1.00 24.82           O  
ATOM   4046  CB  VAL A 296     103.561  12.444  15.960  1.00 24.27           C  
ATOM   4047  CG1 VAL A 296     102.390  12.611  15.042  1.00 25.29           C  
ATOM   4048  CG2 VAL A 296     103.530  11.018  16.465  1.00 22.21           C  
ATOM   4049  H   VAL A 296     106.307  13.533  16.683  1.00 25.74           H  
ATOM   4050  HA  VAL A 296     105.050  11.977  14.499  1.00 25.04           H  
ATOM   4051  HB  VAL A 296     103.493  13.145  16.792  1.00 24.27           H  
ATOM   4052 HG11 VAL A 296     102.472  11.904  14.216  1.00 25.29           H  
ATOM   4053 HG12 VAL A 296     102.378  13.628  14.650  1.00 25.29           H  
ATOM   4054 HG13 VAL A 296     101.468  12.422  15.591  1.00 25.29           H  
ATOM   4055 HG21 VAL A 296     103.599  10.332  15.621  1.00 22.21           H  
ATOM   4056 HG22 VAL A 296     102.597  10.842  17.001  1.00 22.21           H  
ATOM   4057 HG23 VAL A 296     104.372  10.852  17.137  1.00 22.21           H  
ATOM   4058  N   ILE A 297     105.192  13.989  13.095  1.00 24.53           N  
ATOM   4059  CA  ILE A 297     105.235  15.178  12.269  1.00 24.67           C  
ATOM   4060  C   ILE A 297     104.100  15.100  11.243  1.00 25.69           C  
ATOM   4061  O   ILE A 297     104.158  14.308  10.289  1.00 24.88           O  
ATOM   4062  CB  ILE A 297     106.626  15.379  11.561  1.00 25.07           C  
ATOM   4063  CG1 ILE A 297     107.814  15.272  12.530  1.00 19.87           C  
ATOM   4064  CG2 ILE A 297     106.623  16.715  10.841  1.00 22.84           C  
ATOM   4065  H   ILE A 297     105.380  13.086  12.684  1.00 24.53           H  
ATOM   4066  HA  ILE A 297     105.102  16.048  12.912  1.00 24.67           H  
ATOM   4067  HB  ILE A 297     106.760  14.570  10.843  1.00 25.07           H  
ATOM   4068 HG11 ILE A 297     107.742  16.059  13.281  1.00 19.87           H  
ATOM   4069 HG12 ILE A 297     108.746  15.383  11.976  1.00 19.87           H  
ATOM   4070 HG13 ILE A 297     107.796  14.299  13.020  1.00 19.87           H  
ATOM   4071 HG21 ILE A 297     106.489  17.518  11.566  1.00 22.84           H  
ATOM   4072 HG22 ILE A 297     105.807  16.737  10.119  1.00 22.84           H  
ATOM   4073 HG23 ILE A 297     107.571  16.850  10.321  1.00 22.84           H  
ATOM   4074  N   PRO A 298     103.018  15.847  11.490  1.00 26.63           N  
ATOM   4075  CA  PRO A 298     101.990  16.097  10.463  1.00 26.20           C  
ATOM   4076  C   PRO A 298     102.596  16.780   9.234  1.00 26.28           C  
ATOM   4077  O   PRO A 298     103.320  17.766   9.374  1.00 27.04           O  
ATOM   4078  CB  PRO A 298     100.994  17.022  11.184  1.00 25.76           C  
ATOM   4079  CG  PRO A 298     101.128  16.696  12.597  1.00 25.49           C  
ATOM   4080  CD  PRO A 298     102.606  16.399  12.800  1.00 27.09           C  
ATOM   4081  HA  PRO A 298     101.527  15.185  10.086  1.00 26.20           H  
ATOM   4082  HB2 PRO A 298     101.246  18.068  11.007  1.00 25.76           H  
ATOM   4083  HB3 PRO A 298      99.977  16.830  10.842  1.00 25.76           H  
ATOM   4084  HG2 PRO A 298     100.525  15.823  12.847  1.00 25.49           H  
ATOM   4085  HG3 PRO A 298     100.819  17.539  13.215  1.00 25.49           H  
ATOM   4086  HD2 PRO A 298     102.753  15.669  13.596  1.00 27.09           H  
ATOM   4087  HD3 PRO A 298     103.160  17.308  13.034  1.00 27.09           H  
ATOM   4088  N   LEU A 299     102.300  16.266   8.049  1.00 25.77           N  
ATOM   4089  CA  LEU A 299     102.964  16.720   6.848  1.00 25.79           C  
ATOM   4090  C   LEU A 299     102.471  18.112   6.454  1.00 27.07           C  
ATOM   4091  O   LEU A 299     101.294  18.410   6.575  1.00 27.62           O  
ATOM   4092  CB  LEU A 299     102.705  15.723   5.735  1.00 25.14           C  
ATOM   4093  CG  LEU A 299     103.259  14.299   5.900  1.00 23.64           C  
ATOM   4094  CD1 LEU A 299     103.210  13.534   4.563  1.00 20.86           C  
ATOM   4095  CD2 LEU A 299     104.660  14.337   6.391  1.00 18.68           C  
ATOM   4096  H   LEU A 299     101.597  15.543   7.984  1.00 25.77           H  
ATOM   4097  HA  LEU A 299     104.037  16.788   7.029  1.00 25.79           H  
ATOM   4098  HB2 LEU A 299     101.624  15.639   5.620  1.00 25.14           H  
ATOM   4099  HB3 LEU A 299     103.137  16.135   4.823  1.00 25.14           H  
ATOM   4100  HG  LEU A 299     102.635  13.783   6.630  1.00 23.64           H  
ATOM   4101 HD11 LEU A 299     103.833  14.045   3.829  1.00 20.86           H  
ATOM   4102 HD12 LEU A 299     102.182  13.496   4.204  1.00 20.86           H  
ATOM   4103 HD13 LEU A 299     103.581  12.520   4.711  1.00 20.86           H  
ATOM   4104 HD21 LEU A 299     105.286  14.853   5.663  1.00 18.68           H  
ATOM   4105 HD22 LEU A 299     105.025  13.319   6.528  1.00 18.68           H  
ATOM   4106 HD23 LEU A 299     104.697  14.867   7.343  1.00 18.68           H  
ATOM   4107  N   PRO A 300     103.366  18.976   6.005  1.00 27.44           N  
ATOM   4108  CA  PRO A 300     102.977  20.298   5.508  1.00 27.53           C  
ATOM   4109  C   PRO A 300     102.252  20.322   4.126  1.00 29.01           C  
ATOM   4110  O   PRO A 300     102.309  19.300   3.418  1.00 27.81           O  
ATOM   4111  CB  PRO A 300     104.310  21.026   5.458  1.00 27.76           C  
ATOM   4112  CG  PRO A 300     105.353  19.949   5.398  1.00 27.09           C  
ATOM   4113  CD  PRO A 300     104.825  18.749   6.007  1.00 27.17           C  
ATOM   4114  HA  PRO A 300     102.223  20.751   6.152  1.00 27.53           H  
ATOM   4115  HB2 PRO A 300     104.365  21.659   4.573  1.00 27.76           H  
ATOM   4116  HB3 PRO A 300     104.444  21.637   6.351  1.00 27.76           H  
ATOM   4117  HG2 PRO A 300     106.243  20.272   5.938  1.00 27.09           H  
ATOM   4118  HG3 PRO A 300     105.612  19.748   4.358  1.00 27.09           H  
ATOM   4119  HD2 PRO A 300     105.200  18.631   7.024  1.00 27.17           H  
ATOM   4120  HD3 PRO A 300     105.083  17.868   5.420  1.00 27.17           H  
ATOM   4121  N   PRO A 301     101.605  21.469   3.775  1.00 30.69           N  
ATOM   4122  CA  PRO A 301     100.758  21.682   2.594  1.00 31.23           C  
ATOM   4123  C   PRO A 301     100.897  20.922   1.304  1.00 32.93           C  
ATOM   4124  O   PRO A 301      99.780  20.446   0.895  1.00 36.00           O  
ATOM   4125  CB  PRO A 301     100.888  23.146   2.334  1.00 29.89           C  
ATOM   4126  CG  PRO A 301     100.686  23.612   3.604  1.00 31.98           C  
ATOM   4127  CD  PRO A 301     101.549  22.706   4.563  1.00 31.71           C  
ATOM   4128  HA  PRO A 301      99.795  21.261   2.884  1.00 31.23           H  
ATOM   4129  HB2 PRO A 301     101.877  23.407   1.956  1.00 29.89           H  
ATOM   4130  HB3 PRO A 301     100.127  23.506   1.641  1.00 29.89           H  
ATOM   4131  HG2 PRO A 301      99.631  23.539   3.867  1.00 31.98           H  
ATOM   4132  HG3 PRO A 301     101.008  24.651   3.678  1.00 31.98           H  
ATOM   4133  HD2 PRO A 301     101.056  22.551   5.523  1.00 31.71           H  
ATOM   4134  HD3 PRO A 301     102.542  23.124   4.728  1.00 31.71           H  
ATOM   4135  N   PRO A 302     102.056  20.768   0.647  1.00 31.46           N  
ATOM   4136  CA  PRO A 302     101.968  19.974  -0.612  1.00 29.39           C  
ATOM   4137  C   PRO A 302     101.338  18.625  -0.233  1.00 28.16           C  
ATOM   4138  O   PRO A 302     100.600  18.123  -1.045  1.00 29.03           O  
ATOM   4139  CB  PRO A 302     103.388  19.857  -1.137  1.00 28.38           C  
ATOM   4140  CG  PRO A 302     104.234  20.288   0.056  1.00 33.05           C  
ATOM   4141  CD  PRO A 302     103.417  21.235   0.995  1.00 30.64           C  
ATOM   4142  HA  PRO A 302     101.354  20.418  -1.395  1.00 29.39           H  
ATOM   4143  HB2 PRO A 302     103.615  18.831  -1.427  1.00 28.38           H  
ATOM   4144  HB3 PRO A 302     103.546  20.519  -1.988  1.00 28.38           H  
ATOM   4145  HG2 PRO A 302     105.118  20.815  -0.303  1.00 33.05           H  
ATOM   4146  HG3 PRO A 302     104.540  19.405   0.616  1.00 33.05           H  
ATOM   4147  HD2 PRO A 302     103.566  22.286   0.749  1.00 30.64           H  
ATOM   4148  HD3 PRO A 302     103.651  21.072   2.047  1.00 30.64           H  
ATOM   4149  N   PHE A 303     101.495  18.112   0.985  1.00 26.30           N  
ATOM   4150  CA  PHE A 303     101.019  16.751   1.249  1.00 26.22           C  
ATOM   4151  C   PHE A 303      99.825  16.649   2.212  1.00 26.87           C  
ATOM   4152  O   PHE A 303      99.307  15.536   2.556  1.00 25.64           O  
ATOM   4153  CB  PHE A 303     102.163  15.879   1.763  1.00 25.74           C  
ATOM   4154  CG  PHE A 303     103.438  16.054   1.010  1.00 24.83           C  
ATOM   4155  CD1 PHE A 303     103.686  15.330  -0.113  1.00 24.68           C  
ATOM   4156  CD2 PHE A 303     104.391  16.957   1.431  1.00 26.26           C  
ATOM   4157  CE1 PHE A 303     104.853  15.499  -0.778  1.00 26.82           C  
ATOM   4158  CE2 PHE A 303     105.553  17.130   0.767  1.00 22.85           C  
ATOM   4159  CZ  PHE A 303     105.789  16.406  -0.323  1.00 29.60           C  
ATOM   4160  H   PHE A 303     101.935  18.652   1.716  1.00 26.30           H  
ATOM   4161  HA  PHE A 303     100.654  16.393   0.286  1.00 26.22           H  
ATOM   4162  HB2 PHE A 303     102.344  16.130   2.808  1.00 25.74           H  
ATOM   4163  HB3 PHE A 303     101.860  14.835   1.688  1.00 25.74           H  
ATOM   4164  HD1 PHE A 303     102.954  14.622  -0.474  1.00 24.68           H  
ATOM   4165  HD2 PHE A 303     104.202  17.543   2.318  1.00 26.26           H  
ATOM   4166  HE1 PHE A 303     105.053  14.922  -1.669  1.00 26.82           H  
ATOM   4167  HE2 PHE A 303     106.281  17.847   1.116  1.00 22.85           H  
ATOM   4168  HZ  PHE A 303     106.720  16.528  -0.856  1.00 29.60           H  
ATOM   4169  N   ALA A 304      99.384  17.814   2.673  1.00 27.20           N  
ATOM   4170  CA  ALA A 304      98.338  17.822   3.671  1.00 26.93           C  
ATOM   4171  C   ALA A 304      97.084  17.240   3.035  1.00 26.98           C  
ATOM   4172  O   ALA A 304      96.768  17.521   1.891  1.00 27.25           O  
ATOM   4173  CB  ALA A 304      98.113  19.188   4.172  1.00 26.97           C  
ATOM   4174  H   ALA A 304      99.773  18.681   2.332  1.00 27.20           H  
ATOM   4175  HA  ALA A 304      98.622  17.217   4.532  1.00 26.93           H  
ATOM   4176  HB1 ALA A 304      97.825  19.836   3.344  1.00 26.97           H  
ATOM   4177  HB2 ALA A 304      99.030  19.564   4.626  1.00 26.97           H  
ATOM   4178  HB3 ALA A 304      97.318  19.175   4.917  1.00 26.97           H  
ATOM   4179  N   GLY A 305      96.399  16.378   3.766  1.00 26.91           N  
ATOM   4180  CA  GLY A 305      95.170  15.795   3.275  1.00 26.16           C  
ATOM   4181  C   GLY A 305      95.322  14.593   2.375  1.00 26.03           C  
ATOM   4182  O   GLY A 305      94.321  14.062   1.939  1.00 25.96           O  
ATOM   4183  H   GLY A 305      96.739  16.122   4.682  1.00 26.91           H  
ATOM   4184  HA2 GLY A 305      94.576  15.493   4.138  1.00 26.16           H  
ATOM   4185  HA3 GLY A 305      94.635  16.564   2.717  1.00 26.16           H  
ATOM   4186  N   GLU A 306      96.544  14.167   2.070  1.00 25.87           N  
ATOM   4187  CA  GLU A 306      96.702  13.053   1.142  1.00 26.14           C  
ATOM   4188  C   GLU A 306      97.312  11.812   1.798  1.00 26.67           C  
ATOM   4189  O   GLU A 306      97.962  11.936   2.814  1.00 27.81           O  
ATOM   4190  CB  GLU A 306      97.543  13.482  -0.048  1.00 24.99           C  
ATOM   4191  CG  GLU A 306      96.757  14.288  -1.041  1.00 27.32           C  
ATOM   4192  CD  GLU A 306      97.638  15.072  -1.997  1.00 37.09           C  
ATOM   4193  OE1 GLU A 306      97.123  15.495  -3.091  1.00 38.50           O  
ATOM   4194  OE2 GLU A 306      98.842  15.256  -1.656  1.00 37.35           O1-
ATOM   4195  H   GLU A 306      97.355  14.611   2.477  1.00 25.87           H  
ATOM   4196  HA  GLU A 306      95.702  12.774   0.809  1.00 26.14           H  
ATOM   4197  HB2 GLU A 306      98.377  14.085   0.311  1.00 24.99           H  
ATOM   4198  HB3 GLU A 306      97.927  12.591  -0.545  1.00 24.99           H  
ATOM   4199  HG2 GLU A 306      96.125  14.989  -0.497  1.00 27.32           H  
ATOM   4200  HG3 GLU A 306      96.131  13.610  -1.622  1.00 27.32           H  
ATOM   4201  N   HIS A 307      97.134  10.620   1.237  1.00 26.16           N  
ATOM   4202  CA  HIS A 307      97.997   9.517   1.665  1.00 26.48           C  
ATOM   4203  C   HIS A 307      99.443   9.819   1.269  1.00 26.13           C  
ATOM   4204  O   HIS A 307      99.658  10.517   0.288  1.00 27.07           O  
ATOM   4205  CB  HIS A 307      97.599   8.213   0.965  1.00 27.19           C  
ATOM   4206  CG  HIS A 307      96.250   7.699   1.341  1.00 26.33           C  
ATOM   4207  CD2 HIS A 307      95.867   6.786   2.257  1.00 26.41           C  
ATOM   4208  ND1 HIS A 307      95.096   8.124   0.724  1.00 32.76           N  
ATOM   4209  CE1 HIS A 307      94.053   7.497   1.242  1.00 28.35           C  
ATOM   4210  NE2 HIS A 307      94.491   6.699   2.194  1.00 30.20           N  
ATOM   4211  H   HIS A 307      96.422  10.479   0.534  1.00 26.16           H  
ATOM   4212  HA  HIS A 307      97.894   9.410   2.745  1.00 26.48           H  
ATOM   4213  HB2 HIS A 307      98.337   7.451   1.218  1.00 27.19           H  
ATOM   4214  HB3 HIS A 307      97.610   8.387  -0.111  1.00 27.19           H  
ATOM   4215  HD2 HIS A 307      96.515   6.228   2.916  1.00 26.41           H  
ATOM   4216  HE2 HIS A 307      93.913   6.117   2.783  1.00 30.20           H  
ATOM   4217  HE1 HIS A 307      93.024   7.618   0.938  1.00 28.35           H  
ATOM   4218  N   PHE A 308     100.435   9.314   1.996  1.00 25.29           N  
ATOM   4219  CA  PHE A 308     101.798   9.244   1.418  1.00 24.84           C  
ATOM   4220  C   PHE A 308     102.394   7.903   1.666  1.00 25.51           C  
ATOM   4221  O   PHE A 308     101.822   7.090   2.402  1.00 26.07           O  
ATOM   4222  CB  PHE A 308     102.768  10.337   1.850  1.00 23.07           C  
ATOM   4223  CG  PHE A 308     103.186  10.264   3.279  1.00 23.06           C  
ATOM   4224  CD1 PHE A 308     104.550  10.213   3.610  1.00 26.44           C  
ATOM   4225  CD2 PHE A 308     102.244  10.292   4.311  1.00 24.10           C  
ATOM   4226  CE1 PHE A 308     104.991  10.184   4.957  1.00 25.82           C  
ATOM   4227  CE2 PHE A 308     102.647  10.244   5.672  1.00 27.50           C  
ATOM   4228  CZ  PHE A 308     104.037  10.207   5.989  1.00 30.77           C  
ATOM   4229  H   PHE A 308     100.261   8.981   2.934  1.00 25.29           H  
ATOM   4230  HA  PHE A 308     101.649   9.417   0.352  1.00 24.84           H  
ATOM   4231  HB2 PHE A 308     103.661  10.264   1.230  1.00 23.07           H  
ATOM   4232  HB3 PHE A 308     102.289  11.302   1.684  1.00 23.07           H  
ATOM   4233  HD1 PHE A 308     105.283  10.195   2.817  1.00 26.44           H  
ATOM   4234  HD2 PHE A 308     101.193  10.351   4.070  1.00 24.10           H  
ATOM   4235  HE1 PHE A 308     106.045  10.145   5.187  1.00 25.82           H  
ATOM   4236  HE2 PHE A 308     101.908  10.236   6.459  1.00 27.50           H  
ATOM   4237  HZ  PHE A 308     104.356  10.197   7.021  1.00 30.77           H  
ATOM   4238  N   GLU A 309     103.543   7.669   1.052  1.00 25.72           N  
ATOM   4239  CA  GLU A 309     104.175   6.367   1.167  1.00 26.22           C  
ATOM   4240  C   GLU A 309     105.298   6.288   2.220  1.00 25.91           C  
ATOM   4241  O   GLU A 309     105.392   5.290   2.939  1.00 24.78           O  
ATOM   4242  CB  GLU A 309     104.699   5.887  -0.194  1.00 26.84           C  
ATOM   4243  CG  GLU A 309     103.800   6.218  -1.362  1.00 30.46           C  
ATOM   4244  CD  GLU A 309     102.390   5.704  -1.138  1.00 38.68           C  
ATOM   4245  OE1 GLU A 309     102.180   4.442  -1.140  1.00 33.63           O  
ATOM   4246  OE2 GLU A 309     101.509   6.588  -0.969  1.00 41.89           O1-
ATOM   4247  H   GLU A 309     103.980   8.396   0.504  1.00 25.72           H  
ATOM   4248  HA  GLU A 309     103.385   5.703   1.519  1.00 26.22           H  
ATOM   4249  HB2 GLU A 309     105.669   6.352  -0.369  1.00 26.84           H  
ATOM   4250  HB3 GLU A 309     104.817   4.804  -0.151  1.00 26.84           H  
ATOM   4251  HG2 GLU A 309     104.206   5.759  -2.263  1.00 30.46           H  
ATOM   4252  HG3 GLU A 309     103.767   7.300  -1.489  1.00 30.46           H  
ATOM   4253  N   GLN A 310     106.183   7.288   2.282  1.00 26.13           N  
ATOM   4254  CA  GLN A 310     107.339   7.148   3.168  1.00 26.65           C  
ATOM   4255  C   GLN A 310     107.867   8.466   3.561  1.00 26.51           C  
ATOM   4256  O   GLN A 310     107.702   9.405   2.802  1.00 28.27           O  
ATOM   4257  CB  GLN A 310     108.462   6.333   2.526  1.00 27.06           C  
ATOM   4258  CG  GLN A 310     109.574   7.160   1.876  1.00 27.02           C  
ATOM   4259  CD  GLN A 310     110.727   6.308   1.397  1.00 26.72           C  
ATOM   4260  NE2 GLN A 310     111.930   6.819   1.505  1.00 24.36           N  
ATOM   4261  OE1 GLN A 310     110.521   5.200   0.932  1.00 33.88           O  
ATOM   4262  H   GLN A 310     106.056   8.123   1.728  1.00 26.13           H  
ATOM   4263  HA  GLN A 310     106.986   6.616   4.051  1.00 26.65           H  
ATOM   4264  HB2 GLN A 310     108.912   5.710   3.299  1.00 27.06           H  
ATOM   4265  HB3 GLN A 310     108.021   5.697   1.758  1.00 27.06           H  
ATOM   4266  HG2 GLN A 310     109.949   7.876   2.607  1.00 27.02           H  
ATOM   4267  HG3 GLN A 310     109.158   7.696   1.023  1.00 27.02           H  
ATOM   4268 HE21 GLN A 310     112.733   6.290   1.196  1.00 24.36           H  
ATOM   4269 HE22 GLN A 310     112.053   7.742   1.897  1.00 24.36           H  
ATOM   4270  N   ILE A 311     108.474   8.522   4.749  1.00 25.53           N  
ATOM   4271  CA  ILE A 311     109.242   9.658   5.266  1.00 24.94           C  
ATOM   4272  C   ILE A 311     110.551   8.980   5.657  1.00 25.51           C  
ATOM   4273  O   ILE A 311     110.534   8.073   6.452  1.00 27.44           O  
ATOM   4274  CB  ILE A 311     108.517  10.264   6.517  1.00 25.18           C  
ATOM   4275  CG1 ILE A 311     109.350  11.348   7.284  1.00 22.37           C  
ATOM   4276  CG2 ILE A 311     108.028   9.140   7.423  1.00 22.92           C  
ATOM   4277  H   ILE A 311     108.397   7.709   5.344  1.00 25.53           H  
ATOM   4278  HA  ILE A 311     109.369  10.486   4.569  1.00 24.94           H  
ATOM   4279  HB  ILE A 311     107.653  10.819   6.150  1.00 25.18           H  
ATOM   4280 HG11 ILE A 311     110.249  10.890   7.696  1.00 22.37           H  
ATOM   4281 HG12 ILE A 311     108.749  11.762   8.094  1.00 22.37           H  
ATOM   4282 HG13 ILE A 311     109.631  12.145   6.595  1.00 22.37           H  
ATOM   4283 HG21 ILE A 311     108.883   8.577   7.797  1.00 22.92           H  
ATOM   4284 HG22 ILE A 311     107.374   8.476   6.858  1.00 22.92           H  
ATOM   4285 HG23 ILE A 311     107.477   9.564   8.263  1.00 22.92           H  
ATOM   4286  N   GLN A 312     111.684   9.338   5.085  1.00 24.37           N  
ATOM   4287  CA  GLN A 312     112.897   8.633   5.451  1.00 23.40           C  
ATOM   4288  C   GLN A 312     113.953   9.664   5.825  1.00 23.66           C  
ATOM   4289  O   GLN A 312     114.101  10.680   5.145  1.00 24.34           O  
ATOM   4290  CB  GLN A 312     113.363   7.748   4.306  1.00 22.98           C  
ATOM   4291  CG  GLN A 312     114.876   7.496   4.274  1.00 23.18           C  
ATOM   4292  CD  GLN A 312     115.354   6.548   3.173  1.00 23.86           C  
ATOM   4293  NE2 GLN A 312     116.671   6.337   3.111  1.00 27.07           N  
ATOM   4294  OE1 GLN A 312     114.564   6.044   2.375  1.00 24.74           O  
ATOM   4295  H   GLN A 312     111.706  10.086   4.407  1.00 24.37           H  
ATOM   4296  HA  GLN A 312     112.713   7.980   6.304  1.00 23.40           H  
ATOM   4297  HB2 GLN A 312     112.859   6.785   4.392  1.00 22.98           H  
ATOM   4298  HB3 GLN A 312     113.077   8.225   3.369  1.00 22.98           H  
ATOM   4299  HG2 GLN A 312     115.168   7.072   5.235  1.00 23.18           H  
ATOM   4300  HG3 GLN A 312     115.375   8.455   4.134  1.00 23.18           H  
ATOM   4301 HE21 GLN A 312     117.054   5.744   2.389  1.00 27.07           H  
ATOM   4302 HE22 GLN A 312     117.284   6.770   3.786  1.00 27.07           H  
ATOM   4303  N   GLU A 313     114.667   9.411   6.914  1.00 22.95           N  
ATOM   4304  CA  GLU A 313     115.611  10.372   7.427  1.00 23.05           C  
ATOM   4305  C   GLU A 313     116.970  10.075   6.811  1.00 23.48           C  
ATOM   4306  O   GLU A 313     117.341   8.939   6.648  1.00 24.27           O  
ATOM   4307  CB  GLU A 313     115.643  10.343   8.970  1.00 23.00           C  
ATOM   4308  CG  GLU A 313     116.526  11.393   9.641  1.00 22.30           C  
ATOM   4309  CD  GLU A 313     116.467  11.373  11.169  1.00 27.57           C  
ATOM   4310  OE1 GLU A 313     115.460  10.886  11.752  1.00 31.21           O  
ATOM   4311  OE2 GLU A 313     117.435  11.856  11.813  1.00 26.30           O1-
ATOM   4312  H   GLU A 313     114.547   8.529   7.392  1.00 22.95           H  
ATOM   4313  HA  GLU A 313     115.313  11.384   7.153  1.00 23.05           H  
ATOM   4314  HB2 GLU A 313     114.623  10.487   9.328  1.00 23.00           H  
ATOM   4315  HB3 GLU A 313     116.001   9.360   9.278  1.00 23.00           H  
ATOM   4316  HG2 GLU A 313     116.207  12.378   9.299  1.00 22.30           H  
ATOM   4317  HG3 GLU A 313     117.558  11.219   9.336  1.00 22.30           H  
ATOM   4318  N   HIS A 314     117.701  11.106   6.435  1.00 23.82           N  
ATOM   4319  CA  HIS A 314     119.018  10.921   5.919  1.00 24.69           C  
ATOM   4320  C   HIS A 314     119.796  12.196   6.161  1.00 25.51           C  
ATOM   4321  O   HIS A 314     119.389  13.243   5.673  1.00 26.34           O  
ATOM   4322  CB  HIS A 314     118.967  10.612   4.416  1.00 24.93           C  
ATOM   4323  CG  HIS A 314     120.327  10.442   3.804  1.00 26.31           C  
ATOM   4324  CD2 HIS A 314     121.218  11.358   3.347  1.00 26.66           C  
ATOM   4325  ND1 HIS A 314     120.938   9.214   3.680  1.00 23.38           N  
ATOM   4326  CE1 HIS A 314     122.145   9.384   3.167  1.00 27.21           C  
ATOM   4327  NE2 HIS A 314     122.339  10.674   2.955  1.00 23.91           N  
ATOM   4328  H   HIS A 314     117.323  12.039   6.513  1.00 23.82           H  
ATOM   4329  HA  HIS A 314     119.500  10.080   6.418  1.00 24.69           H  
ATOM   4330  HB2 HIS A 314     118.459  11.433   3.910  1.00 24.93           H  
ATOM   4331  HB3 HIS A 314     118.403   9.691   4.270  1.00 24.93           H  
ATOM   4332  HD2 HIS A 314     121.071  12.427   3.301  1.00 26.66           H  
ATOM   4333  HE2 HIS A 314     123.175  11.087   2.568  1.00 23.91           H  
ATOM   4334  HE1 HIS A 314     122.855   8.598   2.956  1.00 27.21           H  
ATOM   4335  N   ASP A 315     120.927  12.120   6.869  1.00 25.74           N  
ATOM   4336  CA  ASP A 315     121.722  13.313   7.150  1.00 26.37           C  
ATOM   4337  C   ASP A 315     120.862  14.423   7.687  1.00 26.18           C  
ATOM   4338  O   ASP A 315     120.941  15.536   7.167  1.00 25.92           O  
ATOM   4339  CB  ASP A 315     122.297  13.911   5.872  1.00 26.60           C  
ATOM   4340  CG  ASP A 315     123.491  13.173   5.358  1.00 30.52           C  
ATOM   4341  OD1 ASP A 315     124.290  12.671   6.195  1.00 36.01           O  
ATOM   4342  OD2 ASP A 315     123.708  13.071   4.115  1.00 32.27           O1-
ATOM   4343  H   ASP A 315     121.237  11.223   7.215  1.00 25.74           H  
ATOM   4344  HA  ASP A 315     122.490  12.986   7.851  1.00 26.37           H  
ATOM   4345  HB2 ASP A 315     122.588  14.942   6.073  1.00 26.60           H  
ATOM   4346  HB3 ASP A 315     121.524  13.895   5.104  1.00 26.60           H  
ATOM   4347  N   GLY A 316     120.022  14.126   8.673  1.00 26.23           N  
ATOM   4348  CA  GLY A 316     119.186  15.146   9.267  1.00 26.82           C  
ATOM   4349  C   GLY A 316     118.096  15.710   8.371  1.00 27.06           C  
ATOM   4350  O   GLY A 316     117.556  16.774   8.681  1.00 28.59           O  
ATOM   4351  H   GLY A 316     119.967  13.176   9.012  1.00 26.23           H  
ATOM   4352  HA2 GLY A 316     118.707  14.716  10.147  1.00 26.82           H  
ATOM   4353  HA3 GLY A 316     119.830  15.971   9.571  1.00 26.82           H  
ATOM   4354  N   LEU A 317     117.765  15.021   7.281  1.00 25.98           N  
ATOM   4355  CA  LEU A 317     116.730  15.497   6.368  1.00 25.07           C  
ATOM   4356  C   LEU A 317     115.653  14.441   6.220  1.00 24.78           C  
ATOM   4357  O   LEU A 317     115.968  13.270   6.162  1.00 24.34           O  
ATOM   4358  CB  LEU A 317     117.313  15.777   4.998  1.00 24.70           C  
ATOM   4359  CG  LEU A 317     118.364  16.835   4.793  1.00 23.09           C  
ATOM   4360  CD1 LEU A 317     118.734  16.769   3.327  1.00 22.25           C  
ATOM   4361  CD2 LEU A 317     117.838  18.195   5.156  1.00 22.77           C  
ATOM   4362  H   LEU A 317     118.239  14.152   7.082  1.00 25.98           H  
ATOM   4363  HA  LEU A 317     116.310  16.415   6.780  1.00 25.07           H  
ATOM   4364  HB2 LEU A 317     117.748  14.840   4.651  1.00 24.70           H  
ATOM   4365  HB3 LEU A 317     116.475  16.048   4.356  1.00 24.70           H  
ATOM   4366  HG  LEU A 317     119.231  16.664   5.431  1.00 23.09           H  
ATOM   4367 HD11 LEU A 317     117.846  16.944   2.720  1.00 22.25           H  
ATOM   4368 HD12 LEU A 317     119.142  15.784   3.099  1.00 22.25           H  
ATOM   4369 HD13 LEU A 317     119.481  17.531   3.106  1.00 22.25           H  
ATOM   4370 HD21 LEU A 317     116.964  18.421   4.545  1.00 22.77           H  
ATOM   4371 HD22 LEU A 317     118.610  18.943   4.976  1.00 22.77           H  
ATOM   4372 HD23 LEU A 317     117.558  18.207   6.209  1.00 22.77           H  
ATOM   4373  N   LEU A 318     114.389  14.853   6.124  1.00 24.40           N  
ATOM   4374  CA  LEU A 318     113.301  13.892   6.019  1.00 23.97           C  
ATOM   4375  C   LEU A 318     112.700  13.868   4.627  1.00 24.44           C  
ATOM   4376  O   LEU A 318     112.039  14.808   4.234  1.00 24.70           O  
ATOM   4377  CB  LEU A 318     112.236  14.198   7.057  1.00 23.62           C  
ATOM   4378  CG  LEU A 318     112.639  14.187   8.544  1.00 23.55           C  
ATOM   4379  CD1 LEU A 318     111.673  15.002   9.380  1.00 21.08           C  
ATOM   4380  CD2 LEU A 318     112.679  12.782   9.106  1.00 26.79           C  
ATOM   4381  H   LEU A 318     114.184  15.842   6.124  1.00 24.40           H  
ATOM   4382  HA  LEU A 318     113.712  12.900   6.209  1.00 23.97           H  
ATOM   4383  HB2 LEU A 318     111.846  15.192   6.836  1.00 23.62           H  
ATOM   4384  HB3 LEU A 318     111.443  13.461   6.932  1.00 23.62           H  
ATOM   4385  HG  LEU A 318     113.636  14.625   8.592  1.00 23.55           H  
ATOM   4386 HD11 LEU A 318     110.680  14.556   9.325  1.00 21.08           H  
ATOM   4387 HD12 LEU A 318     111.635  16.023   8.999  1.00 21.08           H  
ATOM   4388 HD13 LEU A 318     112.010  15.013  10.417  1.00 21.08           H  
ATOM   4389 HD21 LEU A 318     111.682  12.343   9.058  1.00 26.79           H  
ATOM   4390 HD22 LEU A 318     113.012  12.815  10.143  1.00 26.79           H  
ATOM   4391 HD23 LEU A 318     113.371  12.176   8.521  1.00 26.79           H  
ATOM   4392  N   TYR A 319     112.947  12.794   3.877  1.00 25.01           N  
ATOM   4393  CA  TYR A 319     112.538  12.684   2.466  1.00 25.44           C  
ATOM   4394  C   TYR A 319     111.114  12.114   2.342  1.00 26.60           C  
ATOM   4395  O   TYR A 319     110.885  10.959   2.729  1.00 27.21           O  
ATOM   4396  CB  TYR A 319     113.491  11.745   1.741  1.00 24.76           C  
ATOM   4397  CG  TYR A 319     114.825  12.357   1.455  1.00 25.54           C  
ATOM   4398  CD1 TYR A 319     115.155  12.807   0.177  1.00 26.82           C  
ATOM   4399  CD2 TYR A 319     115.764  12.503   2.457  1.00 28.45           C  
ATOM   4400  CE1 TYR A 319     116.386  13.400  -0.094  1.00 25.51           C  
ATOM   4401  CE2 TYR A 319     116.999  13.076   2.197  1.00 31.89           C  
ATOM   4402  CZ  TYR A 319     117.300  13.519   0.917  1.00 29.33           C  
ATOM   4403  OH  TYR A 319     118.529  14.072   0.696  1.00 28.97           O  
ATOM   4404  H   TYR A 319     113.439  12.018   4.297  1.00 25.01           H  
ATOM   4405  HA  TYR A 319     112.561  13.682   2.028  1.00 25.44           H  
ATOM   4406  HB2 TYR A 319     113.642  10.861   2.360  1.00 24.76           H  
ATOM   4407  HB3 TYR A 319     113.035  11.453   0.795  1.00 24.76           H  
ATOM   4408  HD1 TYR A 319     114.438  12.693  -0.623  1.00 26.82           H  
ATOM   4409  HD2 TYR A 319     115.533  12.166   3.457  1.00 28.45           H  
ATOM   4410  HE1 TYR A 319     116.615  13.760  -1.086  1.00 25.51           H  
ATOM   4411  HE2 TYR A 319     117.726  13.177   2.989  1.00 31.89           H  
ATOM   4412  HH  TYR A 319     119.101  14.110   1.466  1.00 28.97           H  
ATOM   4413  N   ILE A 320     110.159  12.883   1.811  1.00 26.61           N  
ATOM   4414  CA  ILE A 320     108.778  12.394   1.743  1.00 26.66           C  
ATOM   4415  C   ILE A 320     108.490  11.825   0.366  1.00 26.83           C  
ATOM   4416  O   ILE A 320     108.548  12.539  -0.631  1.00 28.15           O  
ATOM   4417  CB  ILE A 320     107.773  13.519   2.101  1.00 27.53           C  
ATOM   4418  CG1 ILE A 320     107.930  13.945   3.575  1.00 27.07           C  
ATOM   4419  CG2 ILE A 320     106.332  13.073   1.776  1.00 26.50           C  
ATOM   4420  H   ILE A 320     110.388  13.801   1.457  1.00 26.61           H  
ATOM   4421  HA  ILE A 320     108.657  11.597   2.477  1.00 26.66           H  
ATOM   4422  HB  ILE A 320     107.991  14.395   1.491  1.00 27.53           H  
ATOM   4423 HG11 ILE A 320     107.720  13.094   4.223  1.00 27.07           H  
ATOM   4424 HG12 ILE A 320     107.231  14.752   3.796  1.00 27.07           H  
ATOM   4425 HG13 ILE A 320     108.950  14.290   3.747  1.00 27.07           H  
ATOM   4426 HG21 ILE A 320     106.080  12.195   2.371  1.00 26.50           H  
ATOM   4427 HG22 ILE A 320     106.258  12.827   0.717  1.00 26.50           H  
ATOM   4428 HG23 ILE A 320     105.640  13.882   2.010  1.00 26.50           H  
ATOM   4429  N   GLY A 321     108.197  10.541   0.288  1.00 26.96           N  
ATOM   4430  CA  GLY A 321     107.887   9.914  -0.994  1.00 27.10           C  
ATOM   4431  C   GLY A 321     106.391   9.756  -1.181  1.00 27.19           C  
ATOM   4432  O   GLY A 321     105.724   9.202  -0.297  1.00 27.49           O  
ATOM   4433  H   GLY A 321     108.187   9.982   1.129  1.00 26.96           H  
ATOM   4434  HA2 GLY A 321     108.282  10.535  -1.798  1.00 27.10           H  
ATOM   4435  HA3 GLY A 321     108.356   8.931  -1.031  1.00 27.10           H  
ATOM   4436  N   THR A 322     105.880  10.234  -2.318  1.00 26.81           N  
ATOM   4437  CA  THR A 322     104.439  10.439  -2.550  1.00 27.54           C  
ATOM   4438  C   THR A 322     104.043   9.853  -3.907  1.00 28.38           C  
ATOM   4439  O   THR A 322     104.923   9.738  -4.773  1.00 29.71           O  
ATOM   4440  CB  THR A 322     104.089  11.962  -2.541  1.00 27.05           C  
ATOM   4441  CG2 THR A 322     104.693  12.684  -3.758  1.00 28.47           C  
ATOM   4442  OG1 THR A 322     102.699  12.158  -2.803  1.00 28.34           O  
ATOM   4443  H   THR A 322     106.513  10.467  -3.056  1.00 26.81           H  
ATOM   4444  HA  THR A 322     103.892   9.939  -1.751  1.00 27.54           H  
ATOM   4445  HB  THR A 322     104.441  12.325  -1.575  1.00 27.05           H  
ATOM   4446 HG21 THR A 322     104.285  12.256  -4.674  1.00 28.47           H  
ATOM   4447 HG22 THR A 322     105.776  12.563  -3.752  1.00 28.47           H  
ATOM   4448 HG23 THR A 322     104.446  13.745  -3.711  1.00 28.47           H  
ATOM   4449  HG1 THR A 322     102.515  11.800  -3.675  1.00 28.34           H  
ATOM   4450  N   LEU A 323     102.741   9.484  -4.103  1.00 27.99           N  
ATOM   4451  CA  LEU A 323     102.305   9.052  -5.429  1.00 26.65           C  
ATOM   4452  C   LEU A 323     101.457  10.126  -6.032  1.00 26.88           C  
ATOM   4453  O   LEU A 323     100.822   9.881  -7.069  1.00 27.35           O  
ATOM   4454  CB  LEU A 323     101.554   7.715  -5.330  1.00 26.55           C  
ATOM   4455  CG  LEU A 323     102.512   6.590  -4.906  1.00 26.12           C  
ATOM   4456  CD1 LEU A 323     101.747   5.330  -4.520  1.00 24.99           C  
ATOM   4457  CD2 LEU A 323     103.479   6.254  -6.037  1.00 24.99           C  
ATOM   4458  H   LEU A 323     102.091   9.510  -3.343  1.00 27.99           H  
ATOM   4459  HA  LEU A 323     103.167   8.888  -6.076  1.00 26.65           H  
ATOM   4460  HB2 LEU A 323     100.757   7.805  -4.592  1.00 26.55           H  
ATOM   4461  HB3 LEU A 323     101.124   7.472  -6.302  1.00 26.55           H  
ATOM   4462  HG  LEU A 323     103.069   6.948  -4.040  1.00 26.12           H  
ATOM   4463 HD11 LEU A 323     101.187   4.967  -5.382  1.00 24.99           H  
ATOM   4464 HD12 LEU A 323     101.056   5.559  -3.708  1.00 24.99           H  
ATOM   4465 HD13 LEU A 323     102.450   4.564  -4.194  1.00 24.99           H  
ATOM   4466 HD21 LEU A 323     102.918   5.897  -6.901  1.00 24.99           H  
ATOM   4467 HD22 LEU A 323     104.169   5.478  -5.706  1.00 24.99           H  
ATOM   4468 HD23 LEU A 323     104.041   7.147  -6.312  1.00 24.99           H  
ATOM   4469  N   PHE A 324     101.426  11.353  -5.391  1.00 26.79           N  
ATOM   4470  CA  PHE A 324     100.471  12.334  -5.867  1.00 26.79           C  
ATOM   4471  C   PHE A 324     101.054  13.691  -6.161  1.00 27.32           C  
ATOM   4472  O   PHE A 324     100.324  14.693  -6.198  1.00 28.32           O  
ATOM   4473  CB  PHE A 324      99.299  12.396  -4.899  1.00 26.71           C  
ATOM   4474  CG  PHE A 324      98.619  11.102  -4.776  1.00 29.21           C  
ATOM   4475  CD1 PHE A 324      97.775  10.662  -5.786  1.00 31.24           C  
ATOM   4476  CD2 PHE A 324      98.936  10.237  -3.745  1.00 35.54           C  
ATOM   4477  CE1 PHE A 324      97.188   9.411  -5.742  1.00 28.66           C  
ATOM   4478  CE2 PHE A 324      98.345   8.972  -3.695  1.00 36.25           C  
ATOM   4479  CZ  PHE A 324      97.458   8.578  -4.691  1.00 31.80           C  
ATOM   4480  H   PHE A 324     102.040  11.555  -4.628  1.00 26.79           H  
ATOM   4481  HA  PHE A 324     100.121  11.998  -6.843  1.00 26.79           H  
ATOM   4482  HB2 PHE A 324      99.668  12.694  -3.918  1.00 26.71           H  
ATOM   4483  HB3 PHE A 324      98.584  13.136  -5.259  1.00 26.71           H  
ATOM   4484  HD1 PHE A 324      97.572  11.311  -6.625  1.00 31.24           H  
ATOM   4485  HD2 PHE A 324      99.638  10.538  -2.981  1.00 35.54           H  
ATOM   4486  HE1 PHE A 324      96.522   9.094  -6.531  1.00 28.66           H  
ATOM   4487  HE2 PHE A 324      98.577   8.300  -2.882  1.00 36.25           H  
ATOM   4488  HZ  PHE A 324      96.981   7.611  -4.635  1.00 31.80           H  
ATOM   4489  N   HIS A 325     102.364  13.733  -6.371  1.00 27.01           N  
ATOM   4490  CA  HIS A 325     103.045  14.944  -6.768  1.00 26.58           C  
ATOM   4491  C   HIS A 325     104.176  14.596  -7.702  1.00 26.13           C  
ATOM   4492  O   HIS A 325     104.593  13.439  -7.755  1.00 27.23           O  
ATOM   4493  CB  HIS A 325     103.539  15.648  -5.525  1.00 26.61           C  
ATOM   4494  CG  HIS A 325     102.431  15.971  -4.582  1.00 30.41           C  
ATOM   4495  CD2 HIS A 325     101.958  15.309  -3.499  1.00 33.15           C  
ATOM   4496  ND1 HIS A 325     101.591  17.051  -4.773  1.00 35.85           N  
ATOM   4497  CE1 HIS A 325     100.673  17.063  -3.823  1.00 35.67           C  
ATOM   4498  NE2 HIS A 325     100.875  16.019  -3.035  1.00 34.42           N  
ATOM   4499  H   HIS A 325     102.904  12.888  -6.249  1.00 27.01           H  
ATOM   4500  HA  HIS A 325     102.371  15.615  -7.300  1.00 26.58           H  
ATOM   4501  HB2 HIS A 325     104.031  16.575  -5.819  1.00 26.61           H  
ATOM   4502  HB3 HIS A 325     104.255  15.002  -5.017  1.00 26.61           H  
ATOM   4503  HD2 HIS A 325     102.356  14.397  -3.079  1.00 33.15           H  
ATOM   4504  HE2 HIS A 325     100.323  15.782  -2.223  1.00 34.42           H  
ATOM   4505  HE1 HIS A 325      99.891  17.799  -3.709  1.00 35.67           H  
ATOM   4506  N   GLY A 326     104.639  15.571  -8.470  1.00 25.14           N  
ATOM   4507  CA  GLY A 326     105.830  15.396  -9.260  1.00 25.42           C  
ATOM   4508  C   GLY A 326     107.073  15.990  -8.613  1.00 25.44           C  
ATOM   4509  O   GLY A 326     107.962  16.502  -9.302  1.00 26.08           O  
ATOM   4510  H   GLY A 326     104.148  16.453  -8.502  1.00 25.14           H  
ATOM   4511  HA2 GLY A 326     105.993  14.329  -9.408  1.00 25.42           H  
ATOM   4512  HA3 GLY A 326     105.679  15.878 -10.226  1.00 25.42           H  
ATOM   4513  N   SER A 327     107.154  15.940  -7.291  1.00 24.27           N  
ATOM   4514  CA  SER A 327     108.257  16.590  -6.634  1.00 23.15           C  
ATOM   4515  C   SER A 327     108.724  15.827  -5.441  1.00 23.86           C  
ATOM   4516  O   SER A 327     107.996  15.045  -4.847  1.00 24.94           O  
ATOM   4517  CB  SER A 327     107.936  18.025  -6.291  1.00 22.01           C  
ATOM   4518  OG  SER A 327     108.017  18.800  -7.460  1.00 17.89           O  
ATOM   4519  H   SER A 327     106.452  15.453  -6.753  1.00 24.27           H  
ATOM   4520  HA  SER A 327     109.085  16.606  -7.343  1.00 23.15           H  
ATOM   4521  HB2 SER A 327     108.651  18.395  -5.556  1.00 22.01           H  
ATOM   4522  HB3 SER A 327     106.928  18.087  -5.880  1.00 22.01           H  
ATOM   4523  HG  SER A 327     108.913  18.725  -7.796  1.00 17.89           H  
ATOM   4524  N   VAL A 328     109.985  16.012  -5.133  1.00 23.93           N  
ATOM   4525  CA  VAL A 328     110.531  15.411  -3.970  1.00 24.17           C  
ATOM   4526  C   VAL A 328     110.417  16.503  -2.918  1.00 24.36           C  
ATOM   4527  O   VAL A 328     110.908  17.612  -3.112  1.00 24.05           O  
ATOM   4528  CB  VAL A 328     111.967  14.914  -4.225  1.00 24.14           C  
ATOM   4529  CG1 VAL A 328     112.568  14.392  -2.973  1.00 24.42           C  
ATOM   4530  CG2 VAL A 328     111.945  13.827  -5.227  1.00 22.20           C  
ATOM   4531  H   VAL A 328     110.569  16.584  -5.726  1.00 23.93           H  
ATOM   4532  HA  VAL A 328     110.011  14.509  -3.647  1.00 24.17           H  
ATOM   4533  HB  VAL A 328     112.561  15.752  -4.589  1.00 24.14           H  
ATOM   4534 HG11 VAL A 328     111.975  13.553  -2.608  1.00 24.42           H  
ATOM   4535 HG12 VAL A 328     112.584  15.181  -2.221  1.00 24.42           H  
ATOM   4536 HG13 VAL A 328     113.587  14.058  -3.171  1.00 24.42           H  
ATOM   4537 HG21 VAL A 328     111.348  12.997  -4.849  1.00 22.20           H  
ATOM   4538 HG22 VAL A 328     112.963  13.486  -5.416  1.00 22.20           H  
ATOM   4539 HG23 VAL A 328     111.508  14.197  -6.155  1.00 22.20           H  
ATOM   4540  N   GLY A 329     109.694  16.195  -1.841  1.00 24.83           N  
ATOM   4541  CA  GLY A 329     109.635  17.049  -0.673  1.00 24.64           C  
ATOM   4542  C   GLY A 329     110.639  16.534   0.333  1.00 25.08           C  
ATOM   4543  O   GLY A 329     110.643  15.350   0.700  1.00 25.78           O  
ATOM   4544  H   GLY A 329     109.167  15.333  -1.840  1.00 24.83           H  
ATOM   4545  HA2 GLY A 329     109.882  18.074  -0.951  1.00 24.64           H  
ATOM   4546  HA3 GLY A 329     108.633  17.020  -0.244  1.00 24.64           H  
ATOM   4547  N   ILE A 330     111.523  17.414   0.757  1.00 24.98           N  
ATOM   4548  CA  ILE A 330     112.442  17.103   1.829  1.00 24.83           C  
ATOM   4549  C   ILE A 330     112.050  18.074   2.957  1.00 25.81           C  
ATOM   4550  O   ILE A 330     111.777  19.241   2.690  1.00 26.81           O  
ATOM   4551  CB  ILE A 330     113.924  17.351   1.401  1.00 24.83           C  
ATOM   4552  CG1 ILE A 330     114.371  16.581   0.142  1.00 17.86           C  
ATOM   4553  CG2 ILE A 330     114.799  17.081   2.586  1.00 25.78           C  
ATOM   4554  H   ILE A 330     111.560  18.326   0.324  1.00 24.98           H  
ATOM   4555  HA  ILE A 330     112.381  16.055   2.124  1.00 24.83           H  
ATOM   4556  HB  ILE A 330     114.016  18.392   1.092  1.00 24.83           H  
ATOM   4557 HG11 ILE A 330     114.319  15.509   0.334  1.00 17.86           H  
ATOM   4558 HG12 ILE A 330     115.396  16.857  -0.108  1.00 17.86           H  
ATOM   4559 HG13 ILE A 330     113.714  16.833  -0.690  1.00 17.86           H  
ATOM   4560 HG21 ILE A 330     114.696  16.037   2.883  1.00 25.78           H  
ATOM   4561 HG22 ILE A 330     114.500  17.725   3.413  1.00 25.78           H  
ATOM   4562 HG23 ILE A 330     115.838  17.284   2.325  1.00 25.78           H  
ATOM   4563  N   LEU A 331     111.993  17.609   4.199  1.00 26.48           N  
ATOM   4564  CA  LEU A 331     111.699  18.477   5.351  1.00 26.72           C  
ATOM   4565  C   LEU A 331     112.823  18.535   6.322  1.00 28.08           C  
ATOM   4566  O   LEU A 331     113.680  17.656   6.374  1.00 28.55           O  
ATOM   4567  CB  LEU A 331     110.570  17.921   6.185  1.00 25.91           C  
ATOM   4568  CG  LEU A 331     109.239  17.546   5.600  1.00 25.89           C  
ATOM   4569  CD1 LEU A 331     108.398  17.196   6.781  1.00 24.60           C  
ATOM   4570  CD2 LEU A 331     108.645  18.707   4.854  1.00 25.02           C  
ATOM   4571  H   LEU A 331     112.157  16.625   4.359  1.00 26.48           H  
ATOM   4572  HA  LEU A 331     111.479  19.447   4.905  1.00 26.72           H  
ATOM   4573  HB2 LEU A 331     110.958  17.018   6.655  1.00 25.91           H  
ATOM   4574  HB3 LEU A 331     110.363  18.669   6.951  1.00 25.91           H  
ATOM   4575  HG  LEU A 331     109.315  16.725   4.887  1.00 25.89           H  
ATOM   4576 HD11 LEU A 331     108.354  18.047   7.461  1.00 24.60           H  
ATOM   4577 HD12 LEU A 331     108.834  16.341   7.297  1.00 24.60           H  
ATOM   4578 HD13 LEU A 331     107.391  16.945   6.448  1.00 24.60           H  
ATOM   4579 HD21 LEU A 331     108.547  19.559   5.526  1.00 25.02           H  
ATOM   4580 HD22 LEU A 331     107.662  18.430   4.474  1.00 25.02           H  
ATOM   4581 HD23 LEU A 331     109.295  18.974   4.021  1.00 25.02           H  
ATOM   4582  N   VAL A 332     112.731  19.523   7.188  1.00 30.43           N  
ATOM   4583  CA  VAL A 332     113.702  19.719   8.245  1.00 33.09           C  
ATOM   4584  C   VAL A 332     112.998  20.066   9.598  1.00 36.07           C  
ATOM   4585  O   VAL A 332     112.524  21.192   9.759  1.00 36.17           O  
ATOM   4586  CB  VAL A 332     114.760  20.818   7.835  1.00 32.71           C  
ATOM   4587  CG1 VAL A 332     115.963  20.774   8.756  1.00 33.29           C  
ATOM   4588  CG2 VAL A 332     115.203  20.654   6.401  1.00 26.04           C  
ATOM   4589  H   VAL A 332     111.956  20.167   7.113  1.00 30.43           H  
ATOM   4590  HA  VAL A 332     114.241  18.783   8.394  1.00 33.09           H  
ATOM   4591  HB  VAL A 332     114.274  21.789   7.931  1.00 32.71           H  
ATOM   4592 HG11 VAL A 332     116.455  19.805   8.665  1.00 33.29           H  
ATOM   4593 HG12 VAL A 332     115.638  20.921   9.786  1.00 33.29           H  
ATOM   4594 HG13 VAL A 332     116.662  21.564   8.479  1.00 33.29           H  
ATOM   4595 HG21 VAL A 332     115.693  19.688   6.280  1.00 26.04           H  
ATOM   4596 HG22 VAL A 332     115.901  21.450   6.143  1.00 26.04           H  
ATOM   4597 HG23 VAL A 332     114.335  20.705   5.744  1.00 26.04           H  
ATOM   4598  N   TYR A 333     112.900  19.080  10.520  1.00 39.13           N  
ATOM   4599  CA  TYR A 333     112.552  19.264  11.963  1.00 41.42           C  
ATOM   4600  CB  TYR A 333     113.755  18.783  12.866  1.00 42.96           C  
ATOM   4601  CG  TYR A 333     114.039  17.205  12.961  1.00 48.04           C  
ATOM   4602  CD1 TYR A 333     113.381  16.386  13.949  1.00 51.61           C  
ATOM   4603  CD2 TYR A 333     114.969  16.535  12.084  1.00 47.97           C  
ATOM   4604  CE1 TYR A 333     113.634  14.929  14.068  1.00 42.67           C  
ATOM   4605  CE2 TYR A 333     115.216  15.080  12.203  1.00 43.22           C  
ATOM   4606  CZ  TYR A 333     114.535  14.299  13.199  1.00 38.86           C  
ATOM   4607  OH  TYR A 333     114.747  12.927  13.362  1.00 28.87           O  
ATOM   4608  H   TYR A 333     113.078  18.137  10.206  1.00 39.13           H  
ATOM   4609  HA2 TYR A 333     112.353  20.318  12.156  1.00 41.42           H  
ATOM   4610  HA3 TYR A 333     111.664  18.677  12.199  1.00 41.42           H  
ATOM   4611  HB2 TYR A 333     114.659  19.253  12.479  1.00 42.96           H  
ATOM   4612  HB3 TYR A 333     113.564  19.140  13.878  1.00 42.96           H  
ATOM   4613  HD1 TYR A 333     112.679  16.850  14.626  1.00 51.61           H  
ATOM   4614  HD2 TYR A 333     115.493  17.103  11.330  1.00 47.97           H  
ATOM   4615  HE1 TYR A 333     113.123  14.353  14.825  1.00 42.67           H  
ATOM   4616  HE2 TYR A 333     115.915  14.600  11.534  1.00 43.22           H  
ATOM   4617  HH  TYR A 333     115.384  12.540  12.757  1.00 28.87           H  
TER    4618      TYR A 333 
HETATM 4619  C   MOL     0      98.453   3.903  -4.379  1.00  0.00           C  
HETATM 4620  C   MOL     0      98.586   2.518  -4.393  1.00  0.00           C  
HETATM 4621  N   MOL     0      98.806   2.081  -3.063  1.00  0.00           N  
HETATM 4622  C   MOL     0      98.198   4.589  -5.584  1.00  0.00           C  
HETATM 4623  C   MOL     0      98.088   3.851  -6.752  1.00  0.00           C  
HETATM 4624  C   MOL     0      98.231   2.441  -6.745  1.00  0.00           C  
HETATM 4625  C   MOL     0      98.482   1.754  -5.570  1.00  0.00           C  
HETATM 4626  C   MOL     0      98.591   4.333  -3.028  1.00  0.00           C  
HETATM 4627  C   MOL     0      98.791   3.240  -2.245  1.00  0.00           C  
HETATM 4628  C   MOL     0      98.530   5.723  -2.468  1.00  0.00           C  
HETATM 4629  C   MOL     0      98.314   5.673  -0.943  1.00  0.00           C  
HETATM 4630  N   MOL     0      99.267   4.701  -0.276  1.00  0.00           N1+
HETATM 4631  C   MOL     0      98.892   3.306  -0.744  1.00  0.00           C  
HETATM 4632  C   MOL     0      99.499   2.146   0.017  1.00  0.00           C  
HETATM 4633  C   MOL     0     100.614   2.329   0.835  1.00  0.00           C  
HETATM 4634  C   MOL     0     101.121   1.272   1.591  1.00  0.00           C  
HETATM 4635  C   MOL     0     100.516   0.018   1.533  1.00  0.00           C  
HETATM 4636  C   MOL     0      99.404  -0.175   0.720  1.00  0.00           C  
HETATM 4637  C   MOL     0      98.897   0.885  -0.028  1.00  0.00           C  
HETATM 4638  H   MOL     0      98.946   1.129  -2.757  1.00  0.00           H  
HETATM 4639  H   MOL     0      98.091   5.664  -5.597  1.00  0.00           H  
HETATM 4640  H   MOL     0      97.890   4.359  -7.684  1.00  0.00           H  
HETATM 4641  H   MOL     0      98.143   1.894  -7.672  1.00  0.00           H  
HETATM 4642  H   MOL     0      98.593   0.680  -5.557  1.00  0.00           H  
HETATM 4643  H   MOL     0      97.704   6.262  -2.931  1.00  0.00           H  
HETATM 4644  H   MOL     0      99.466   6.239  -2.682  1.00  0.00           H  
HETATM 4645  H   MOL     0      97.290   5.359  -0.741  1.00  0.00           H  
HETATM 4646  H   MOL     0      98.477   6.668  -0.530  1.00  0.00           H  
HETATM 4647  H   MOL     0      99.178   4.764   0.728  1.00  0.00           H  
HETATM 4648  H   MOL     0     100.218   4.911  -0.543  1.00  0.00           H  
HETATM 4649  H   MOL     0      97.870   3.115  -0.417  1.00  0.00           H  
HETATM 4650  H   MOL     0     101.089   3.298   0.883  1.00  0.00           H  
HETATM 4651  H   MOL     0     101.984   1.426   2.222  1.00  0.00           H  
HETATM 4652  H   MOL     0     100.909  -0.801   2.117  1.00  0.00           H  
HETATM 4653  H   MOL     0      98.934  -1.146   0.669  1.00  0.00           H  
HETATM 4654  H   MOL     0      98.028   0.731  -0.650  1.00  0.00           H  
CONECT   40   41   47
CONECT   41   40   42   44   48
CONECT   42   41   43   43
CONECT   43   42   42
CONECT   44   41   45   46   49
CONECT   45   44   50   51   52
CONECT   46   44   53   54   55
CONECT   47   40
CONECT   48   41
CONECT   49   44
CONECT   50   45
CONECT   51   45
CONECT   52   45
CONECT   53   46
CONECT   54   46
CONECT   55   46
CONECT   75   76   82
CONECT   76   75   77   79   83
CONECT   77   76   78   78
CONECT   78   77   77
CONECT   79   76   80   81   84
CONECT   80   79   85   86   87
CONECT   81   79   88   89   90
CONECT   82   75
CONECT   83   76
CONECT   84   79
CONECT   85   80
CONECT   86   80
CONECT   87   80
CONECT   88   81
CONECT   89   81
CONECT   90   81
CONECT  503  504  510
CONECT  504  503  505  507  511
CONECT  505  504  506  506
CONECT  506  505  505
CONECT  507  504  508  509  512
CONECT  508  507  513  514  515
CONECT  509  507  516  517  518
CONECT  510  503
CONECT  511  504
CONECT  512  507
CONECT  513  508
CONECT  514  508
CONECT  515  508
CONECT  516  509
CONECT  517  509
CONECT  518  509
CONECT  880 1060
CONECT 1060  880
CONECT 1143 1144 1150
CONECT 1144 1143 1145 1147 1151
CONECT 1145 1144 1146 1146
CONECT 1146 1145 1145
CONECT 1147 1144 1148 1149 1152
CONECT 1148 1147 1153 1154 1155
CONECT 1149 1147 1156 1157 1158
CONECT 1150 1143
CONECT 1151 1144
CONECT 1152 1147
CONECT 1153 1148
CONECT 1154 1148
CONECT 1155 1148
CONECT 1156 1149
CONECT 1157 1149
CONECT 1158 1149
CONECT 1326 1327 1333
CONECT 1327 1326 1328 1330 1334
CONECT 1328 1327 1329 1329
CONECT 1329 1328 1328
CONECT 1330 1327 1331 1332 1335
CONECT 1331 1330 1336 1337 1338
CONECT 1332 1330 1339 1340 1341
CONECT 1333 1326
CONECT 1334 1327
CONECT 1335 1330
CONECT 1336 1331
CONECT 1337 1331
CONECT 1338 1331
CONECT 1339 1332
CONECT 1340 1332
CONECT 1341 1332
CONECT 1962 1963 1969
CONECT 1963 1962 1964 1966 1970
CONECT 1964 1963 1965 1965
CONECT 1965 1964 1964
CONECT 1966 1963 1967 1968 1971
CONECT 1967 1966 1972 1973 1974
CONECT 1968 1966 1975 1976 1977
CONECT 1969 1962
CONECT 1970 1963
CONECT 1971 1966
CONECT 1972 1967
CONECT 1973 1967
CONECT 1974 1967
CONECT 1975 1968
CONECT 1976 1968
CONECT 1977 1968
CONECT 2250 2251 2257
CONECT 2251 2250 2252 2254 2258
CONECT 2252 2251 2253 2253
CONECT 2253 2252 2252
CONECT 2254 2251 2255 2256 2259
CONECT 2255 2254 2260 2261 2262
CONECT 2256 2254 2263 2264 2265
CONECT 2257 2250
CONECT 2258 2251
CONECT 2259 2254
CONECT 2260 2255
CONECT 2261 2255
CONECT 2262 2255
CONECT 2263 2256
CONECT 2264 2256
CONECT 2265 2256
CONECT 2418 2419 2425
CONECT 2419 2418 2420 2422 2426
CONECT 2420 2419 2421 2421
CONECT 2421 2420 2420
CONECT 2422 2419 2423 2424 2427
CONECT 2423 2422 2428 2429 2430
CONECT 2424 2422 2431 2432 2433
CONECT 2425 2418
CONECT 2426 2419
CONECT 2427 2422
CONECT 2428 2423
CONECT 2429 2423
CONECT 2430 2423
CONECT 2431 2424
CONECT 2432 2424
CONECT 2433 2424
CONECT 3037 3038 3044
CONECT 3038 3037 3039 3041 3045
CONECT 3039 3038 3040 3040
CONECT 3040 3039 3039
CONECT 3041 3038 3042 3043 3046
CONECT 3042 3041 3047 3048 3049
CONECT 3043 3041 3050 3051 3052
CONECT 3044 3037
CONECT 3045 3038
CONECT 3046 3041
CONECT 3047 3042
CONECT 3048 3042
CONECT 3049 3042
CONECT 3050 3043
CONECT 3051 3043
CONECT 3052 3043
CONECT 3354 3355 3361
CONECT 3355 3354 3356 3358 3362
CONECT 3356 3355 3357 3357
CONECT 3357 3356 3356
CONECT 3358 3355 3359 3360 3363
CONECT 3359 3358 3364 3365 3366
CONECT 3360 3358 3367 3368 3369
CONECT 3361 3354
CONECT 3362 3355
CONECT 3363 3358
CONECT 3364 3359
CONECT 3365 3359
CONECT 3366 3359
CONECT 3367 3360
CONECT 3368 3360
CONECT 3369 3360
CONECT 3433 3434 3440
CONECT 3434 3433 3435 3437 3441
CONECT 3435 3434 3436 3436
CONECT 3436 3435 3435
CONECT 3437 3434 3438 3439 3442
CONECT 3438 3437 3443 3444 3445
CONECT 3439 3437 3446 3447 3448
CONECT 3440 3433
CONECT 3441 3434
CONECT 3442 3437
CONECT 3443 3438
CONECT 3444 3438
CONECT 3445 3438
CONECT 3446 3439
CONECT 3447 3439
CONECT 3448 3439
CONECT 3866 3867 3873
CONECT 3867 3866 3868 3870 3874
CONECT 3868 3867 3869 3869
CONECT 3869 3868 3868
CONECT 3870 3867 3871 3872 3875
CONECT 3871 3870 3876 3877 3878
CONECT 3872 3870 3879 3880 3881
CONECT 3873 3866
CONECT 3874 3867
CONECT 3875 3870
CONECT 3876 3871
CONECT 3877 3871
CONECT 3878 3871
CONECT 3879 3872
CONECT 3880 3872
CONECT 3881 3872
CONECT 3992 3993 3999
CONECT 3993 3992 3994 3996 4000
CONECT 3994 3993 3995 3995
CONECT 3995 3994 3994
CONECT 3996 3993 3997 3998 4001
CONECT 3997 3996 4002 4003 4004
CONECT 3998 3996 4005 4006 4007
CONECT 3999 3992
CONECT 4000 3993
CONECT 4001 3996
CONECT 4002 3997
CONECT 4003 3997
CONECT 4004 3997
CONECT 4005 3998
CONECT 4006 3998
CONECT 4007 3998
CONECT 4058 4059 4065
CONECT 4059 4058 4060 4062 4066
CONECT 4060 4059 4061 4061
CONECT 4061 4060 4060
CONECT 4062 4059 4063 4064 4067
CONECT 4063 4062 4068 4069 4070
CONECT 4064 4062 4071 4072 4073
CONECT 4065 4058
CONECT 4066 4059
CONECT 4067 4062
CONECT 4068 4063
CONECT 4069 4063
CONECT 4070 4063
CONECT 4071 4064
CONECT 4072 4064
CONECT 4073 4064
CONECT 4270 4271 4277
CONECT 4271 4270 4272 4274 4278
CONECT 4272 4271 4273 4273
CONECT 4273 4272 4272
CONECT 4274 4271 4275 4276 4279
CONECT 4275 4274 4280 4281 4282
CONECT 4276 4274 4283 4284 4285
CONECT 4277 4270
CONECT 4278 4271
CONECT 4279 4274
CONECT 4280 4275
CONECT 4281 4275
CONECT 4282 4275
CONECT 4283 4276
CONECT 4284 4276
CONECT 4285 4276
CONECT 4413 4414 4420
CONECT 4414 4413 4415 4417 4421
CONECT 4415 4414 4416 4416
CONECT 4416 4415 4415
CONECT 4417 4414 4418 4419 4422
CONECT 4418 4417 4423 4424 4425
CONECT 4419 4417 4426 4427 4428
CONECT 4420 4413
CONECT 4421 4414
CONECT 4422 4417
CONECT 4423 4418
CONECT 4424 4418
CONECT 4425 4418
CONECT 4426 4419
CONECT 4427 4419
CONECT 4428 4419
CONECT 4547 4548 4554
CONECT 4548 4547 4549 4551 4555
CONECT 4549 4548 4550 4550
CONECT 4550 4549 4549
CONECT 4551 4548 4552 4553 4556
CONECT 4552 4551 4557 4558 4559
CONECT 4553 4551 4560 4561 4562
CONECT 4554 4547
CONECT 4555 4548
CONECT 4556 4551
CONECT 4557 4552
CONECT 4558 4552
CONECT 4559 4552
CONECT 4560 4553
CONECT 4561 4553
CONECT 4562 4553
CONECT 4598 4599 4608
CONECT 4599 4598 4600 4609 4610
CONECT 4600 4599 4601 4611 4612
CONECT 4601 4600 4602 4602 4603
CONECT 4602 4601 4601 4604 4613
CONECT 4603 4601 4605 4605 4614
CONECT 4604 4602 4606 4606 4615
CONECT 4605 4603 4603 4606 4616
CONECT 4606 4604 4604 4605 4607
CONECT 4607 4606 4617
CONECT 4608 4598
CONECT 4609 4599
CONECT 4610 4599
CONECT 4611 4600
CONECT 4612 4600
CONECT 4613 4602
CONECT 4614 4603
CONECT 4615 4604
CONECT 4616 4605
CONECT 4617 4607
CONECT 4619 4620 4622 4622 4626
CONECT 4620 4619 4621 4625 4625
CONECT 4621 4620 4627 4638
CONECT 4622 4619 4619 4623 4639
CONECT 4623 4622 4624 4624 4640
CONECT 4624 4623 4623 4625 4641
CONECT 4625 4620 4620 4624 4642
CONECT 4626 4619 4627 4627 4628
CONECT 4627 4621 4626 4626 4631
CONECT 4628 4626 4629 4643 4644
CONECT 4629 4628 4630 4645 4646
CONECT 4630 4629 4631 4647 4648
CONECT 4631 4627 4630 4632 4649
CONECT 4632 4631 4633 4637 4637
CONECT 4633 4632 4634 4634 4650
CONECT 4634 4633 4633 4635 4651
CONECT 4635 4634 4636 4636 4652
CONECT 4636 4635 4635 4637 4653
CONECT 4637 4632 4632 4636 4654
CONECT 4638 4621
CONECT 4639 4622
CONECT 4640 4623
CONECT 4641 4624
CONECT 4642 4625
CONECT 4643 4628
CONECT 4644 4628
CONECT 4645 4629
CONECT 4646 4629
CONECT 4647 4630
CONECT 4648 4630
CONECT 4649 4631
CONECT 4650 4633
CONECT 4651 4634
CONECT 4652 4635
CONECT 4653 4636
CONECT 4654 4637
END
