# Supplementary material for: Asymmetric Biocatalytic Synthesis of 1‐Aryltetrahydro‐β‐carbolines Enabled by “Substrate Walking”
Source: Chemistry. 2020 Nov 3;26(69):16281–5. doi: 10.1002/chem.202004449 (PMC7756766; doi:10.1002/chem.202004449)
Supplement: Supplementary file 3 — Supplementary [file CHEM-26-16281-s003.zip]

Archive with 5 entries (5 files):
- pET-28a(+)_CrSTR.gbk
- pET-28a(+)_OpSTR.gbk
- pET-28a(+)_RsSTR.gbk
- pET-28a(+)_RsSTR-V176L-V208A.gbk
- pET-28a(+)_RsSTR-V208A.gbk
