# Supplementary material for: Asymmetric Biocatalytic Synthesis of 1‐Aryltetrahydro‐β‐carbolines Enabled by “Substrate Walking”
Source: Chemistry. 2020 Nov 3;26(69):16281–5. doi: 10.1002/chem.202004449 (PMC7756766; doi:10.1002/chem.202004449)
Supplement: Supplementary file 3 — Supplementary [file CHEM-26-16281-s003.zip › pET-28a(+)_CrSTR.gbk]

LOCUS       pET-28a(+)_CrSTR      6261 bp    DNA     circular UNA 2-MAY-2002
COMMENT     http://www.informaxinc.com
FEATURES             Location/Qualifiers
     Vector          join(1132..6261,1..158)
                     /origin="pET-28a(+) (5,368bp circular)Target vector: from
                     NdeI cut at 238^239 to XhoI cut at 158^159,
                     5,288bpOrientation: originalPlus strand 5':   no
                     changePlus strand 3':   no changeMinus strand 5':  no
                     changeMinus strand 3':  no change"
     terminator      complement(26..72)
                     /vntifkey="43"
                     /label="T7 terminator"
     protein_bind    complement(140..157)
                     /vntifkey="31"
                     /label="His tag"
     misc_feature    159..1131
                     /feature_type="Insertion"
                     /origin="CrSTR_gene_PCR (986bp linear)Fragment: from NdeI
                     cut at 6^7 to XhoI cut at 977^978, 971bpOrientation:
                     reverse complementedPlus strand 5':   no changePlus
                     strand 3':   no changeMinus strand 5':  no changeMinus
                     strand 3':  no change"
                     /label="CrSTR"
     protein_bind    complement(1136..1153)
                     /vntifkey="31"
                     /label="thrombin"
     protein_bind    complement(1163..1180)
                     /vntifkey="31"
                     /label="His tag"
     misc_feature    complement(1190..1192)
                     /feature_type="Translation Start Site"
                     /label="translation start"
     RBS             complement(1200..1205)
     CDS             complement(1236..1260)
                     /vntifkey="4"
                     /label="lac operator"
     promoter        complement(1263..1279)
                     /vntifkey="30"
                     /label="T7 promoter"
     CDS             1666..2745
                     /vntifkey="4"
                     /label="lac I"
     rep_origin      complement(4163..4782)
                     /vntifkey="33"
                     /label="pBR322 origin"
     gene            4888..5700
                     /vntifkey="4"
                     /label="Kan Resistance"
                     /label="KanR"
     rep_origin      complement(5796..6251)
                     /vntifkey="33"
                     /label="f1 origin"
ORIGIN
        1 ATCCGGATAT AGTTCCTCCT TTCAGCAAAA AACCCCTCAA GACCCGTTTA GAGGCCCCAA
       61 GGGGTTATGC TAGTTATTGC TCAGCGGTGG CAGCAGCCAA CTCAGCTTCC TTTCGGGCTT
      121 TGTTAGCAGC CGGATCTCAG TGGTGGTGGT GGTGGTGCTC GAgTTAGCTG CTCACATAGC
      181 TGTTGCCTTT GTTATCATGA TCATCATAAA CCAGAATACC AACGCTGCTA TGAAACAGGC
      241 TACCAATATA CAGCAGGCCA TCATGTTCTT GAATCTGCTC AAAATGTTCA CCTTCATAAG
      301 GCGGAGGCAG CGGGATAACC TGCAGGATAT TACCAAAACC ATCGAATTTA ATGCCACGGC
      361 TAACAACGCG ACCATGCTGA CCACCATCCA GTTCTTCGCT GCTGCTCACC CAAAAATGAC
      421 CGTCGCTATT ACGTTTAATG TTACCCGGAT TCGGAATGGT AACCAGAAAT TCGGCACTAC
      481 CTTTTTTAGG ACCTTCCAGC CAATATTTCA CAATGCGGTT GCTCAGAAAT TCTGCAACAA
      541 CAACAAAGCT ACCATCTGCG CTAATTTCTG CACCACCCGG AACATGCAGT TCTTTCAGCA
      601 GCAGGGTGGT TTCTTTGGTG CTCGGATCAT ATTTCATCAG ACGACCGGTA CGATCGCTGG
      661 TATTCATAAT TTCTTCAACA CCTTCCGGAC TATCATCATG GATGCTGCTA ACATCGGTAA
      721 AATACACAAT ACCGGTACGC TGATCAACGG TAACTGCATA CAGCCATTTA AACGGAACAC
      781 CCTGCACGCT GGTTGCCAGC TGGGTTGCGT AACCACCTTC TTTACCAACA ACGCACAGAT
      841 GATAATGGCC ATCCACGATA TACATCTGGC TGTTTTTATA ATCATAGCTA ATATCATAGG
      901 TACGACCACA CAGCGGACGT TTTTCCGGGT CGGTACTATT TTCACAAAAG GCTTTATTCC
      961 AAAACGGGCT TGCATAGGCA AAATCGGTAA AGCCGCTATT CGGACCTTCA TATTTGATAA
     1021 CACGACCATC CTGAACGCTG GTATAAAAGC CTTTATCGGT GCTATCAAAG GTAAATGCAT
     1081 TCGGTGCATA GCTCGGGCTT TCAATAAAGA TTTTTTTCAG AATCGGGCTc aTATGGCTGC
     1141 CGCGCGGCAC CAGGCCGCTG CTGTGATGAT GATGATGATG GCTGCTGCCC ATGGTATATC
     1201 TCCTTCTTAA AGTTAAACAA AATTATTTCT AGAGGGGAAT TGTTATCCGC TCACAATTCC
     1261 CCTATAGTGA GTCGTATTAA TTTCGCGGGA TCGAGATCTC GATCCTCTAC GCCGGACGCA
     1321 TCGTGGCCGG CATCACCGGC GCCACAGGTG CGGTTGCTGG CGCCTATATC GCCGACATCA
     1381 CCGATGGGGA AGATCGGGCT CGCCACTTCG GGCTCATGAG CGCTTGTTTC GGCGTGGGTA
     1441 TGGTGGCAGG CCCCGTGGCC GGGGGACTGT TGGGCGCCAT CTCCTTGCAT GCACCATTCC
     1501 TTGCGGCGGC GGTGCTCAAC GGCCTCAACC TACTACTGGG CTGCTTCCTA ATGCAGGAGT
     1561 CGCATAAGGG AGAGCGTCGA GATCCCGGAC ACCATCGAAT GGCGCAAAAC CTTTCGCGGT
     1621 ATGGCATGAT AGCGCCCGGA AGAGAGTCAA TTCAGGGTGG TGAATGTGAA ACCAGTAACG
     1681 TTATACGATG TCGCAGAGTA TGCCGGTGTC TCTTATCAGA CCGTTTCCCG CGTGGTGAAC
     1741 CAGGCCAGCC ACGTTTCTGC GAAAACGCGG GAAAAAGTGG AAGCGGCGAT GGCGGAGCTG
     1801 AATTACATTC CCAACCGCGT GGCACAACAA CTGGCGGGCA AACAGTCGTT GCTGATTGGC
     1861 GTTGCCACCT CCAGTCTGGC CCTGCACGCG CCGTCGCAAA TTGTCGCGGC GATTAAATCT
     1921 CGCGCCGATC AACTGGGTGC CAGCGTGGTG GTGTCGATGG TAGAACGAAG CGGCGTCGAA
     1981 GCCTGTAAAG CGGCGGTGCA CAATCTTCTC GCGCAACGCG TCAGTGGGCT GATCATTAAC
     2041 TATCCGCTGG ATGACCAGGA TGCCATTGCT GTGGAAGCTG CCTGCACTAA TGTTCCGGCG
     2101 TTATTTCTTG ATGTCTCTGA CCAGACACCC ATCAACAGTA TTATTTTCTC CCATGAAGAC
     2161 GGTACGCGAC TGGGCGTGGA GCATCTGGTC GCATTGGGTC ACCAGCAAAT CGCGCTGTTA
     2221 GCGGGCCCAT TAAGTTCTGT CTCGGCGCGT CTGCGTCTGG CTGGCTGGCA TAAATATCTC
     2281 ACTCGCAATC AAATTCAGCC GATAGCGGAA CGGGAAGGCG ACTGGAGTGC CATGTCCGGT
     2341 TTTCAACAAA CCATGCAAAT GCTGAATGAG GGCATCGTTC CCACTGCGAT GCTGGTTGCC
     2401 AACGATCAGA TGGCGCTGGG CGCAATGCGC GCCATTACCG AGTCCGGGCT GCGCGTTGGT
     2461 GCGGATATCT CGGTAGTGGG ATACGACGAT ACCGAAGACA GCTCATGTTA TATCCCGCCG
     2521 TTAACCACCA TCAAACAGGA TTTTCGCCTG CTGGGGCAAA CCAGCGTGGA CCGCTTGCTG
     2581 CAACTCTCTC AGGGCCAGGC GGTGAAGGGC AATCAGCTGT TGCCCGTCTC ACTGGTGAAA
     2641 AGAAAAACCA CCCTGGCGCC CAATACGCAA ACCGCCTCTC CCCGCGCGTT GGCCGATTCA
     2701 TTAATGCAGC TGGCACGACA GGTTTCCCGA CTGGAAAGCG GGCAGTGAGC GCAACGCAAT
     2761 TAATGTAAGT TAGCTCACTC ATTAGGCACC GGGATCTCGA CCGATGCCCT TGAGAGCCTT
     2821 CAACCCAGTC AGCTCCTTCC GGTGGGCGCG GGGCATGACT ATCGTCGCCG CACTTATGAC
     2881 TGTCTTCTTT ATCATGCAAC TCGTAGGACA GGTGCCGGCA GCGCTCTGGG TCATTTTCGG
     2941 CGAGGACCGC TTTCGCTGGA GCGCGACGAT GATCGGCCTG TCGCTTGCGG TATTCGGAAT
     3001 CTTGCACGCC CTCGCTCAAG CCTTCGTCAC TGGTCCCGCC ACCAAACGTT TCGGCGAGAA
     3061 GCAGGCCATT ATCGCCGGCA TGGCGGCCCC ACGGGTGCGC ATGATCGTGC TCCTGTCGTT
     3121 GAGGACCCGG CTAGGCTGGC GGGGTTGCCT TACTGGTTAG CAGAATGAAT CACCGATACG
     3181 CGAGCGAACG TGAAGCGACT GCTGCTGCAA AACGTCTGCG ACCTGAGCAA CAACATGAAT
     3241 GGTCTTCGGT TTCCGTGTTT CGTAAAGTCT GGAAACGCGG AAGTCAGCGC CCTGCACCAT
     3301 TATGTTCCGG ATCTGCATCG CAGGATGCTG CTGGCTACCC TGTGGAACAC CTACATCTGT
     3361 ATTAACGAAG CGCTGGCATT GACCCTGAGT GATTTTTCTC TGGTCCCGCC GCATCCATAC
     3421 CGCCAGTTGT TTACCCTCAC AACGTTCCAG TAACCGGGCA TGTTCATCAT CAGTAACCCG
     3481 TATCGTGAGC ATCCTCTCTC GTTTCATCGG TATCATTACC CCCATGAACA GAAATCCCCC
     3541 TTACACGGAG GCATCAGTGA CCAAACAGGA AAAAACCGCC CTTAACATGG CCCGCTTTAT
     3601 CAGAAGCCAG ACATTAACGC TTCTGGAGAA ACTCAACGAG CTGGACGCGG ATGAACAGGC
     3661 AGACATCTGT GAATCGCTTC ACGACCACGC TGATGAGCTT TACCGCAGCT GCCTCGCGCG
     3721 TTTCGGTGAT GACGGTGAAA ACCTCTGACA CATGCAGCTC CCGGAGACGG TCACAGCTTG
     3781 TCTGTAAGCG GATGCCGGGA GCAGACAAGC CCGTCAGGGC GCGTCAGCGG GTGTTGGCGG
     3841 GTGTCGGGGC GCAGCCATGA CCCAGTCACG TAGCGATAGC GGAGTGTATA CTGGCTTAAC
     3901 TATGCGGCAT CAGAGCAGAT TGTACTGAGA GTGCACCATA TATGCGGTGT GAAATACCGC
     3961 ACAGATGCGT AAGGAGAAAA TACCGCATCA GGCGCTCTTC CGCTTCCTCG CTCACTGACT
     4021 CGCTGCGCTC GGTCGTTCGG CTGCGGCGAG CGGTATCAGC TCACTCAAAG GCGGTAATAC
     4081 GGTTATCCAC AGAATCAGGG GATAACGCAG GAAAGAACAT GTGAGCAAAA GGCCAGCAAA
     4141 AGGCCAGGAA CCGTAAAAAG GCCGCGTTGC TGGCGTTTTT CCATAGGCTC CGCCCCCCTG
     4201 ACGAGCATCA CAAAAATCGA CGCTCAAGTC AGAGGTGGCG AAACCCGACA GGACTATAAA
     4261 GATACCAGGC GTTTCCCCCT GGAAGCTCCC TCGTGCGCTC TCCTGTTCCG ACCCTGCCGC
     4321 TTACCGGATA CCTGTCCGCC TTTCTCCCTT CGGGAAGCGT GGCGCTTTCT CATAGCTCAC
     4381 GCTGTAGGTA TCTCAGTTCG GTGTAGGTCG TTCGCTCCAA GCTGGGCTGT GTGCACGAAC
     4441 CCCCCGTTCA GCCCGACCGC TGCGCCTTAT CCGGTAACTA TCGTCTTGAG TCCAACCCGG
     4501 TAAGACACGA CTTATCGCCA CTGGCAGCAG CCACTGGTAA CAGGATTAGC AGAGCGAGGT
     4561 ATGTAGGCGG TGCTACAGAG TTCTTGAAGT GGTGGCCTAA CTACGGCTAC ACTAGAAGGA
     4621 CAGTATTTGG TATCTGCGCT CTGCTGAAGC CAGTTACCTT CGGAAAAAGA GTTGGTAGCT
     4681 CTTGATCCGG CAAACAAACC ACCGCTGGTA GCGGTGGTTT TTTTGTTTGC AAGCAGCAGA
     4741 TTACGCGCAG AAAAAAAGGA TCTCAAGAAG ATCCTTTGAT CTTTTCTACG GGGTCTGACG
     4801 CTCAGTGGAA CGAAAACTCA CGTTAAGGGA TTTTGGTCAT GAACAATAAA ACTGTCTGCT
     4861 TACATAAACA GTAATACAAG GGGTGTTATG AGCCATATTC AACGGGAAAC GTCTTGCTCT
     4921 AGGCCGCGAT TAAATTCCAA CATGGATGCT GATTTATATG GGTATAAATG GGCTCGCGAT
     4981 AATGTCGGGC AATCAGGTGC GACAATCTAT CGATTGTATG GGAAGCCCGA TGCGCCAGAG
     5041 TTGTTTCTGA AACATGGCAA AGGTAGCGTT GCCAATGATG TTACAGATGA GATGGTCAGA
     5101 CTAAACTGGC TGACGGAATT TATGCCTCTT CCGACCATCA AGCATTTTAT CCGTACTCCT
     5161 GATGATGCAT GGTTACTCAC CACTGCGATC CCCGGGAAAA CAGCATTCCA GGTATTAGAA
     5221 GAATATCCTG ATTCAGGTGA AAATATTGTT GATGCGCTGG CAGTGTTCCT GCGCCGGTTG
     5281 CATTCGATTC CTGTTTGTAA TTGTCCTTTT AACAGCGATC GCGTATTTCG TCTCGCTCAG
     5341 GCGCAATCAC GAATGAATAA CGGTTTGGTT GATGCGAGTG ATTTTGATGA CGAGCGTAAT
     5401 GGCTGGCCTG TTGAACAAGT CTGGAAAGAA ATGCATAAAC TTTTGCCATT CTCACCGGAT
     5461 TCAGTCGTCA CTCATGGTGA TTTCTCACTT GATAACCTTA TTTTTGACGA GGGGAAATTA
     5521 ATAGGTTGTA TTGATGTTGG ACGAGTCGGA ATCGCAGACC GATACCAGGA TCTTGCCATC
     5581 CTATGGAACT GCCTCGGTGA GTTTTCTCCT TCATTACAGA AACGGCTTTT TCAAAAATAT
     5641 GGTATTGATA ATCCTGATAT GAATAAATTG CAGTTTCATT TGATGCTCGA TGAGTTTTTC
     5701 TAAGAATTAA TTCATGAGCG GATACATATT TGAATGTATT TAGAAAAATA AACAAATAGG
     5761 GGTTCCGCGC ACATTTCCCC GAAAAGTGCC ACCTAAATTG TAAGCGTTAA TATTTTGTTA
     5821 AAATTCGCGT TAAATTTTTG TTAAATCAGC TCATTTTTTA ACCAATAGGC CGAAATCGGC
     5881 AAAATCCCTT ATAAATCAAA AGAATAGACC GAGATAGGGT TGAGTGTTGT TCCAGTTTGG
     5941 AACAAGAGTC CACTATTAAA GAACGTGGAC TCCAACGTCA AAGGGCGAAA AACCGTCTAT
     6001 CAGGGCGATG GCCCACTACG TGAACCATCA CCCTAATCAA GTTTTTTGGG GTCGAGGTGC
     6061 CGTAAAGCAC TAAATCGGAA CCCTAAAGGG AGCCCCCGAT TTAGAGCTTG ACGGGGAAAG
     6121 CCGGCGAACG TGGCGAGAAA GGAAGGGAAG AAAGCGAAAG GAGCGGGCGC TAGGGCGCTG
     6181 GCAAGTGTAG CGGTCACGCT GCGCGTAACC ACCACACCCG CCGCGCTTAA TGCGCCGCTA
     6241 CAGGGCGCGT CCCATTCGCC A
//
