# Supplementary material for: Asymmetric Biocatalytic Synthesis of 1‐Aryltetrahydro‐β‐carbolines Enabled by “Substrate Walking”
Source: Chemistry. 2020 Nov 3;26(69):16281–5. doi: 10.1002/chem.202004449 (PMC7756766; doi:10.1002/chem.202004449)
Supplement: Supplementary file 3 — Supplementary [file CHEM-26-16281-s003.zip › pET-28a(+)_OpSTR.gbk]

LOCUS       pET-28a(+)_OpSTR      6282 bp    DNA     circular UNA 2-MAY-2002
COMMENT     http://www.informaxinc.com
FEATURES             Location/Qualifiers
     Vector          join(1153..6282,1..158)
                     /origin="pET-28a(+) (5,368bp circular)Target vector: from
                     NdeI cut at 238^239 to XhoI cut at 158^159,
                     5,288bpOrientation: originalPlus strand 5':   no
                     changePlus strand 3':   no changeMinus strand 5':  no
                     changeMinus strand 3':  no change"
     terminator      complement(26..72)
                     /vntifkey="43"
                     /label="T7 terminator"
     protein_bind    complement(140..157)
                     /vntifkey="31"
                     /label="His tag"
     misc_feature    159..1152
                     /feature_type="Insertion"
                     /origin="OpSTR_gene_PCR (1,007bp linear)Fragment: from
                     NdeI cut at 6^7 to XhoI cut at 998^999, 992bpOrientation:
                     reverse complementedPlus strand 5':   no changePlus
                     strand 3':   no changeMinus strand 5':  no changeMinus
                     strand 3':  no change"
                     /label="OpSTR"
     protein_bind    complement(1157..1174)
                     /vntifkey="31"
                     /label="thrombin"
     protein_bind    complement(1184..1201)
                     /vntifkey="31"
                     /label="His tag"
     misc_feature    complement(1211..1213)
                     /feature_type="Translation Start Site"
                     /label="translation start"
     RBS             complement(1221..1226)
     CDS             complement(1257..1281)
                     /vntifkey="4"
                     /label="lac operator"
     promoter        complement(1284..1300)
                     /vntifkey="30"
                     /label="T7 promoter"
     CDS             1687..2766
                     /vntifkey="4"
                     /label="lac I"
     rep_origin      complement(4184..4803)
                     /vntifkey="33"
                     /label="pBR322 origin"
     gene            4909..5721
                     /vntifkey="4"
                     /label="Kan Resistance"
                     /label="KanR"
     rep_origin      complement(5817..6272)
                     /vntifkey="33"
                     /label="f1 origin"
ORIGIN
        1 ATCCGGATAT AGTTCCTCCT TTCAGCAAAA AACCCCTCAA GACCCGTTTA GAGGCCCCAA
       61 GGGGTTATGC TAGTTATTGC TCAGCGGTGG CAGCAGCCAA CTCAGCTTCC TTTCGGGCTT
      121 TGTTAGCAGC CGGATCTCAG TGGTGGTGGT GGTGGTGCTC GAgTTAGCTG CCAAAGCTGC
      181 TAAATTCTTT AAAGCTTGCA TTCAGACCAC CGCTGTTTTT TTCTTGGTGG TGATCAACGC
      241 TGCTTTTATA GTTGTGCAGA ATGCCCACAA ATTCATGAAA CAGGCTACCA ACAAACAGGG
      301 CACCATCATG TTCTTGCACC TGTTCAATAT GTTCACCTTT ATACGGCAGC GGAATTGCCA
      361 CAACTTCCAG AATATTACCA AATTCATCAA AGCGAATACC ACGCGGTGTA ACGGTAATAC
      421 CATTATTATC GCTGCTTGCA ACCCAAAAAT CGCCATCTTT GGTACGTTTA ATGTTACCCG
      481 GACCACGAAC TTTCAGCAGA AATTCGCTGG TATTTGCTTT CGGACCTTTC AGCCAATATT
      541 TCAGAATACG ATGGCTTGCA AATTCACCCA CCAGAACAAA GCTACCATCT TTGCTAACTT
      601 CGGTGCCACC CGGAATATTC AGACCTTTCA TCAGAACGGT AACCTCTTCG GTGCTCGGAT
      661 CGTATTTAAT CAGGCGACCG GTGGTATCAT TAATGCGAAT GATATCCTGA ACACCACGAT
      721 CGTCATATTT GGTGCTAACA TCGGTAACAT AAACAAAACC TGCCTGCTGA TCAATTGCCA
      781 GTGCATACAG CCATTTAAAC TCAACACCAT CACCGCTGGT TGCCAGCTGA ATTGCATGAC
      841 CACCATCCGG ACCAACAAAA CCCAGACCAA AATAACAATC GGCAATATAC AGGCGCTGGG
      901 TTTCATAATG AAAGCCAAAA TCATAAACAC GACCACACAG CGGTTTCAGA TCCTGGTTGG
      961 TGTTATTTTC ACACAGTGCA TTATTCCAAA TCGGGCTTGC AACTGCATGG GTCAGAAATT
     1021 TGTTGCTCGG TTTATCATAT TTGATGATGC GACCATCTTC AACGCTTGCA TACAGTTCAC
     1081 CATCACTATC AAAGGCATAT GCATTCGGAC CATAGCTCGG TGCTTCAATA AATTCAAAAA
     1141 ATTCCGGACT caTATGGCTG CCGCGCGGCA CCAGGCCGCT GCTGTGATGA TGATGATGAT
     1201 GGCTGCTGCC CATGGTATAT CTCCTTCTTA AAGTTAAACA AAATTATTTC TAGAGGGGAA
     1261 TTGTTATCCG CTCACAATTC CCCTATAGTG AGTCGTATTA ATTTCGCGGG ATCGAGATCT
     1321 CGATCCTCTA CGCCGGACGC ATCGTGGCCG GCATCACCGG CGCCACAGGT GCGGTTGCTG
     1381 GCGCCTATAT CGCCGACATC ACCGATGGGG AAGATCGGGC TCGCCACTTC GGGCTCATGA
     1441 GCGCTTGTTT CGGCGTGGGT ATGGTGGCAG GCCCCGTGGC CGGGGGACTG TTGGGCGCCA
     1501 TCTCCTTGCA TGCACCATTC CTTGCGGCGG CGGTGCTCAA CGGCCTCAAC CTACTACTGG
     1561 GCTGCTTCCT AATGCAGGAG TCGCATAAGG GAGAGCGTCG AGATCCCGGA CACCATCGAA
     1621 TGGCGCAAAA CCTTTCGCGG TATGGCATGA TAGCGCCCGG AAGAGAGTCA ATTCAGGGTG
     1681 GTGAATGTGA AACCAGTAAC GTTATACGAT GTCGCAGAGT ATGCCGGTGT CTCTTATCAG
     1741 ACCGTTTCCC GCGTGGTGAA CCAGGCCAGC CACGTTTCTG CGAAAACGCG GGAAAAAGTG
     1801 GAAGCGGCGA TGGCGGAGCT GAATTACATT CCCAACCGCG TGGCACAACA ACTGGCGGGC
     1861 AAACAGTCGT TGCTGATTGG CGTTGCCACC TCCAGTCTGG CCCTGCACGC GCCGTCGCAA
     1921 ATTGTCGCGG CGATTAAATC TCGCGCCGAT CAACTGGGTG CCAGCGTGGT GGTGTCGATG
     1981 GTAGAACGAA GCGGCGTCGA AGCCTGTAAA GCGGCGGTGC ACAATCTTCT CGCGCAACGC
     2041 GTCAGTGGGC TGATCATTAA CTATCCGCTG GATGACCAGG ATGCCATTGC TGTGGAAGCT
     2101 GCCTGCACTA ATGTTCCGGC GTTATTTCTT GATGTCTCTG ACCAGACACC CATCAACAGT
     2161 ATTATTTTCT CCCATGAAGA CGGTACGCGA CTGGGCGTGG AGCATCTGGT CGCATTGGGT
     2221 CACCAGCAAA TCGCGCTGTT AGCGGGCCCA TTAAGTTCTG TCTCGGCGCG TCTGCGTCTG
     2281 GCTGGCTGGC ATAAATATCT CACTCGCAAT CAAATTCAGC CGATAGCGGA ACGGGAAGGC
     2341 GACTGGAGTG CCATGTCCGG TTTTCAACAA ACCATGCAAA TGCTGAATGA GGGCATCGTT
     2401 CCCACTGCGA TGCTGGTTGC CAACGATCAG ATGGCGCTGG GCGCAATGCG CGCCATTACC
     2461 GAGTCCGGGC TGCGCGTTGG TGCGGATATC TCGGTAGTGG GATACGACGA TACCGAAGAC
     2521 AGCTCATGTT ATATCCCGCC GTTAACCACC ATCAAACAGG ATTTTCGCCT GCTGGGGCAA
     2581 ACCAGCGTGG ACCGCTTGCT GCAACTCTCT CAGGGCCAGG CGGTGAAGGG CAATCAGCTG
     2641 TTGCCCGTCT CACTGGTGAA AAGAAAAACC ACCCTGGCGC CCAATACGCA AACCGCCTCT
     2701 CCCCGCGCGT TGGCCGATTC ATTAATGCAG CTGGCACGAC AGGTTTCCCG ACTGGAAAGC
     2761 GGGCAGTGAG CGCAACGCAA TTAATGTAAG TTAGCTCACT CATTAGGCAC CGGGATCTCG
     2821 ACCGATGCCC TTGAGAGCCT TCAACCCAGT CAGCTCCTTC CGGTGGGCGC GGGGCATGAC
     2881 TATCGTCGCC GCACTTATGA CTGTCTTCTT TATCATGCAA CTCGTAGGAC AGGTGCCGGC
     2941 AGCGCTCTGG GTCATTTTCG GCGAGGACCG CTTTCGCTGG AGCGCGACGA TGATCGGCCT
     3001 GTCGCTTGCG GTATTCGGAA TCTTGCACGC CCTCGCTCAA GCCTTCGTCA CTGGTCCCGC
     3061 CACCAAACGT TTCGGCGAGA AGCAGGCCAT TATCGCCGGC ATGGCGGCCC CACGGGTGCG
     3121 CATGATCGTG CTCCTGTCGT TGAGGACCCG GCTAGGCTGG CGGGGTTGCC TTACTGGTTA
     3181 GCAGAATGAA TCACCGATAC GCGAGCGAAC GTGAAGCGAC TGCTGCTGCA AAACGTCTGC
     3241 GACCTGAGCA ACAACATGAA TGGTCTTCGG TTTCCGTGTT TCGTAAAGTC TGGAAACGCG
     3301 GAAGTCAGCG CCCTGCACCA TTATGTTCCG GATCTGCATC GCAGGATGCT GCTGGCTACC
     3361 CTGTGGAACA CCTACATCTG TATTAACGAA GCGCTGGCAT TGACCCTGAG TGATTTTTCT
     3421 CTGGTCCCGC CGCATCCATA CCGCCAGTTG TTTACCCTCA CAACGTTCCA GTAACCGGGC
     3481 ATGTTCATCA TCAGTAACCC GTATCGTGAG CATCCTCTCT CGTTTCATCG GTATCATTAC
     3541 CCCCATGAAC AGAAATCCCC CTTACACGGA GGCATCAGTG ACCAAACAGG AAAAAACCGC
     3601 CCTTAACATG GCCCGCTTTA TCAGAAGCCA GACATTAACG CTTCTGGAGA AACTCAACGA
     3661 GCTGGACGCG GATGAACAGG CAGACATCTG TGAATCGCTT CACGACCACG CTGATGAGCT
     3721 TTACCGCAGC TGCCTCGCGC GTTTCGGTGA TGACGGTGAA AACCTCTGAC ACATGCAGCT
     3781 CCCGGAGACG GTCACAGCTT GTCTGTAAGC GGATGCCGGG AGCAGACAAG CCCGTCAGGG
     3841 CGCGTCAGCG GGTGTTGGCG GGTGTCGGGG CGCAGCCATG ACCCAGTCAC GTAGCGATAG
     3901 CGGAGTGTAT ACTGGCTTAA CTATGCGGCA TCAGAGCAGA TTGTACTGAG AGTGCACCAT
     3961 ATATGCGGTG TGAAATACCG CACAGATGCG TAAGGAGAAA ATACCGCATC AGGCGCTCTT
     4021 CCGCTTCCTC GCTCACTGAC TCGCTGCGCT CGGTCGTTCG GCTGCGGCGA GCGGTATCAG
     4081 CTCACTCAAA GGCGGTAATA CGGTTATCCA CAGAATCAGG GGATAACGCA GGAAAGAACA
     4141 TGTGAGCAAA AGGCCAGCAA AAGGCCAGGA ACCGTAAAAA GGCCGCGTTG CTGGCGTTTT
     4201 TCCATAGGCT CCGCCCCCCT GACGAGCATC ACAAAAATCG ACGCTCAAGT CAGAGGTGGC
     4261 GAAACCCGAC AGGACTATAA AGATACCAGG CGTTTCCCCC TGGAAGCTCC CTCGTGCGCT
     4321 CTCCTGTTCC GACCCTGCCG CTTACCGGAT ACCTGTCCGC CTTTCTCCCT TCGGGAAGCG
     4381 TGGCGCTTTC TCATAGCTCA CGCTGTAGGT ATCTCAGTTC GGTGTAGGTC GTTCGCTCCA
     4441 AGCTGGGCTG TGTGCACGAA CCCCCCGTTC AGCCCGACCG CTGCGCCTTA TCCGGTAACT
     4501 ATCGTCTTGA GTCCAACCCG GTAAGACACG ACTTATCGCC ACTGGCAGCA GCCACTGGTA
     4561 ACAGGATTAG CAGAGCGAGG TATGTAGGCG GTGCTACAGA GTTCTTGAAG TGGTGGCCTA
     4621 ACTACGGCTA CACTAGAAGG ACAGTATTTG GTATCTGCGC TCTGCTGAAG CCAGTTACCT
     4681 TCGGAAAAAG AGTTGGTAGC TCTTGATCCG GCAAACAAAC CACCGCTGGT AGCGGTGGTT
     4741 TTTTTGTTTG CAAGCAGCAG ATTACGCGCA GAAAAAAAGG ATCTCAAGAA GATCCTTTGA
     4801 TCTTTTCTAC GGGGTCTGAC GCTCAGTGGA ACGAAAACTC ACGTTAAGGG ATTTTGGTCA
     4861 TGAACAATAA AACTGTCTGC TTACATAAAC AGTAATACAA GGGGTGTTAT GAGCCATATT
     4921 CAACGGGAAA CGTCTTGCTC TAGGCCGCGA TTAAATTCCA ACATGGATGC TGATTTATAT
     4981 GGGTATAAAT GGGCTCGCGA TAATGTCGGG CAATCAGGTG CGACAATCTA TCGATTGTAT
     5041 GGGAAGCCCG ATGCGCCAGA GTTGTTTCTG AAACATGGCA AAGGTAGCGT TGCCAATGAT
     5101 GTTACAGATG AGATGGTCAG ACTAAACTGG CTGACGGAAT TTATGCCTCT TCCGACCATC
     5161 AAGCATTTTA TCCGTACTCC TGATGATGCA TGGTTACTCA CCACTGCGAT CCCCGGGAAA
     5221 ACAGCATTCC AGGTATTAGA AGAATATCCT GATTCAGGTG AAAATATTGT TGATGCGCTG
     5281 GCAGTGTTCC TGCGCCGGTT GCATTCGATT CCTGTTTGTA ATTGTCCTTT TAACAGCGAT
     5341 CGCGTATTTC GTCTCGCTCA GGCGCAATCA CGAATGAATA ACGGTTTGGT TGATGCGAGT
     5401 GATTTTGATG ACGAGCGTAA TGGCTGGCCT GTTGAACAAG TCTGGAAAGA AATGCATAAA
     5461 CTTTTGCCAT TCTCACCGGA TTCAGTCGTC ACTCATGGTG ATTTCTCACT TGATAACCTT
     5521 ATTTTTGACG AGGGGAAATT AATAGGTTGT ATTGATGTTG GACGAGTCGG AATCGCAGAC
     5581 CGATACCAGG ATCTTGCCAT CCTATGGAAC TGCCTCGGTG AGTTTTCTCC TTCATTACAG
     5641 AAACGGCTTT TTCAAAAATA TGGTATTGAT AATCCTGATA TGAATAAATT GCAGTTTCAT
     5701 TTGATGCTCG ATGAGTTTTT CTAAGAATTA ATTCATGAGC GGATACATAT TTGAATGTAT
     5761 TTAGAAAAAT AAACAAATAG GGGTTCCGCG CACATTTCCC CGAAAAGTGC CACCTAAATT
     5821 GTAAGCGTTA ATATTTTGTT AAAATTCGCG TTAAATTTTT GTTAAATCAG CTCATTTTTT
     5881 AACCAATAGG CCGAAATCGG CAAAATCCCT TATAAATCAA AAGAATAGAC CGAGATAGGG
     5941 TTGAGTGTTG TTCCAGTTTG GAACAAGAGT CCACTATTAA AGAACGTGGA CTCCAACGTC
     6001 AAAGGGCGAA AAACCGTCTA TCAGGGCGAT GGCCCACTAC GTGAACCATC ACCCTAATCA
     6061 AGTTTTTTGG GGTCGAGGTG CCGTAAAGCA CTAAATCGGA ACCCTAAAGG GAGCCCCCGA
     6121 TTTAGAGCTT GACGGGGAAA GCCGGCGAAC GTGGCGAGAA AGGAAGGGAA GAAAGCGAAA
     6181 GGAGCGGGCG CTAGGGCGCT GGCAAGTGTA GCGGTCACGC TGCGCGTAAC CACCACACCC
     6241 GCCGCGCTTA ATGCGCCGCT ACAGGGCGCG TCCCATTCGC CA
//
