# Supplementary material for: Asymmetric Biocatalytic Synthesis of 1‐Aryltetrahydro‐β‐carbolines Enabled by “Substrate Walking”
Source: Chemistry. 2020 Nov 3;26(69):16281–5. doi: 10.1002/chem.202004449 (PMC7756766; doi:10.1002/chem.202004449)
Supplement: Supplementary file 3 — Supplementary [file CHEM-26-16281-s003.zip › pET-28a(+)_RsSTR-V208A.gbk]

LOCUS       pET-28a(+)_RsSTR-V208A      6249 bp    DNA     circular UNA 2-MAY-2002
COMMENT     http://www.informaxinc.com
FEATURES             Location/Qualifiers
     Vector          join(1120..6249,1..158)
                     /origin="pET-28a(+) (5,368bp circular)Target vector: from
                     NdeI cut at 238^239 to XhoI cut at 158^159,
                     5,288bpOrientation: originalPlus strand 5':   no
                     changePlus strand 3':   no changeMinus strand 5':  no
                     changeMinus strand 3':  no change"
     terminator      complement(26..72)
                     /vntifkey="43"
                     /label="T7 terminator"
     protein_bind    complement(140..157)
                     /vntifkey="31"
                     /label="His tag"
     misc_feature    159..1119
                     /feature_type="Insertion"
                     /origin="RsSTR-V208A_gene_PCR (974bp linear)Fragment: from NdeI
                     cut at 6^7 to XhoI cut at 965^966, 959bpOrientation:
                     reverse complementedPlus strand 5':   no changePlus
                     strand 3':   no changeMinus strand 5':  no changeMinus
                     strand 3':  no change"
                     /label="RsSTR V208A"
     protein_bind    complement(1124..1141)
                     /vntifkey="31"
                     /label="thrombin"
     protein_bind    complement(1151..1168)
                     /vntifkey="31"
                     /label="His tag"
     misc_feature    complement(1178..1180)
                     /feature_type="Translation Start Site"
                     /label="translation start"
     RBS             complement(1188..1193)
     CDS             complement(1224..1248)
                     /vntifkey="4"
                     /label="lac operator"
     promoter        complement(1251..1267)
                     /vntifkey="30"
                     /label="T7 promoter"
     CDS             1654..2733
                     /vntifkey="4"
                     /label="lac I"
     rep_origin      complement(4151..4770)
                     /vntifkey="33"
                     /label="pBR322 origin"
     gene            4876..5688
                     /vntifkey="4"
                     /label="Kan Resistance"
                     /label="KanR"
     rep_origin      complement(5784..6239)
                     /vntifkey="33"
                     /label="f1 origin"
ORIGIN
        1 ATCCGGATAT AGTTCCTCCT TTCAGCAAAA AACCCCTCAA GACCCGTTTA GAGGCCCCAA
       61 GGGGTTATGC TAGTTATTGC TCAGCGGTGG CAGCAGCCAA CTCAGCTTCC TTTCGGGCTT
      121 TGTTAGCAGC CGGATCTCAG TGGTGGTGGT GGTGGTGCTC GAgTTAGTGG CTGCTCACAA
      181 AGCTGTTACC TTTTTTATCA TACACCAGAA TACCAACGCT ACCATGAAAC AGGGTGCCAA
      241 TATACAGCAG GCCATCATGT TCTTGAATCT GCTCAAAATG TTCACCGGCA AAAGGCGGAG
      301 GCAGCGGAAT AACTTCCAGG ATGTTGCCAA ATTCATCGAA TTTAATGCCT TTCGGATCAA
      361 CGCGACCATG CATATTACCA TCCAGTTCTT CGCTGCTGCT AACCCAAAAA TGACCATCGG
      421 CATTACGTTT AATGTTACCC GGATTCGGAA TTTTAACCAG AACTTCTGCG GTGCCTTTTT
      481 TAGGACCTTC CAGCCAATAT TTCACAATCT GATGGCTCAG AAATTCGGCA ACCAGAACAA
      541 AGCTGCTATC TGCGCTAACT TCTGCACCAC CCGGTGCATG CAGTTCTTTC AGCAGCAGGG
      601 TGGTTTCTTT GGTGCTCGGA TCGTATTTAA TCAGACGACC GGTTTTATCG CTGGTATCCA
      661 TAATCTGCTG CACACCACGA TCGTCATACA GGGTGCTAAC ATCGGTAAAA TACACAATAC
      721 CGGTACGCTG ATCAACGGTA ACTGCATACA GCCATTTAAA CGGAACACCA TCAACGCTGG
      781 TTGCCAGCTG GGTTGCATGA CCACCTTCGC TACCAACAAC GCTCAGATGA TAATAACAAT
      841 CCACGATATA CAGCTGGTTG TTCTGCAGAT TATAGCTAAT ATCATAGGTA CGACCACACA
      901 GCGGACGTTT TTCGGCATCG GTGCTATTTT CACAAAAGGC TTTATTCCAA TACGGGCTTG
      961 CATAGGCAAA ATCCACAAAG CCGCTATTCG GACCTTCATA TTTGATAACA CGACCATCCT
     1021 GAACGCTGGT ATAAAAGCCT TTGTTGGTGC TATCAAAGGT AAAGCTATTC GGTGCATAGC
     1081 TCGGTGCTTC AATCAGAATT TCTTTCAGAA TCGGGCTcaT ATGGCTGCCG CGCGGCACCA
     1141 GGCCGCTGCT GTGATGATGA TGATGATGGC TGCTGCCCAT GGTATATCTC CTTCTTAAAG
     1201 TTAAACAAAA TTATTTCTAG AGGGGAATTG TTATCCGCTC ACAATTCCCC TATAGTGAGT
     1261 CGTATTAATT TCGCGGGATC GAGATCTCGA TCCTCTACGC CGGACGCATC GTGGCCGGCA
     1321 TCACCGGCGC CACAGGTGCG GTTGCTGGCG CCTATATCGC CGACATCACC GATGGGGAAG
     1381 ATCGGGCTCG CCACTTCGGG CTCATGAGCG CTTGTTTCGG CGTGGGTATG GTGGCAGGCC
     1441 CCGTGGCCGG GGGACTGTTG GGCGCCATCT CCTTGCATGC ACCATTCCTT GCGGCGGCGG
     1501 TGCTCAACGG CCTCAACCTA CTACTGGGCT GCTTCCTAAT GCAGGAGTCG CATAAGGGAG
     1561 AGCGTCGAGA TCCCGGACAC CATCGAATGG CGCAAAACCT TTCGCGGTAT GGCATGATAG
     1621 CGCCCGGAAG AGAGTCAATT CAGGGTGGTG AATGTGAAAC CAGTAACGTT ATACGATGTC
     1681 GCAGAGTATG CCGGTGTCTC TTATCAGACC GTTTCCCGCG TGGTGAACCA GGCCAGCCAC
     1741 GTTTCTGCGA AAACGCGGGA AAAAGTGGAA GCGGCGATGG CGGAGCTGAA TTACATTCCC
     1801 AACCGCGTGG CACAACAACT GGCGGGCAAA CAGTCGTTGC TGATTGGCGT TGCCACCTCC
     1861 AGTCTGGCCC TGCACGCGCC GTCGCAAATT GTCGCGGCGA TTAAATCTCG CGCCGATCAA
     1921 CTGGGTGCCA GCGTGGTGGT GTCGATGGTA GAACGAAGCG GCGTCGAAGC CTGTAAAGCG
     1981 GCGGTGCACA ATCTTCTCGC GCAACGCGTC AGTGGGCTGA TCATTAACTA TCCGCTGGAT
     2041 GACCAGGATG CCATTGCTGT GGAAGCTGCC TGCACTAATG TTCCGGCGTT ATTTCTTGAT
     2101 GTCTCTGACC AGACACCCAT CAACAGTATT ATTTTCTCCC ATGAAGACGG TACGCGACTG
     2161 GGCGTGGAGC ATCTGGTCGC ATTGGGTCAC CAGCAAATCG CGCTGTTAGC GGGCCCATTA
     2221 AGTTCTGTCT CGGCGCGTCT GCGTCTGGCT GGCTGGCATA AATATCTCAC TCGCAATCAA
     2281 ATTCAGCCGA TAGCGGAACG GGAAGGCGAC TGGAGTGCCA TGTCCGGTTT TCAACAAACC
     2341 ATGCAAATGC TGAATGAGGG CATCGTTCCC ACTGCGATGC TGGTTGCCAA CGATCAGATG
     2401 GCGCTGGGCG CAATGCGCGC CATTACCGAG TCCGGGCTGC GCGTTGGTGC GGATATCTCG
     2461 GTAGTGGGAT ACGACGATAC CGAAGACAGC TCATGTTATA TCCCGCCGTT AACCACCATC
     2521 AAACAGGATT TTCGCCTGCT GGGGCAAACC AGCGTGGACC GCTTGCTGCA ACTCTCTCAG
     2581 GGCCAGGCGG TGAAGGGCAA TCAGCTGTTG CCCGTCTCAC TGGTGAAAAG AAAAACCACC
     2641 CTGGCGCCCA ATACGCAAAC CGCCTCTCCC CGCGCGTTGG CCGATTCATT AATGCAGCTG
     2701 GCACGACAGG TTTCCCGACT GGAAAGCGGG CAGTGAGCGC AACGCAATTA ATGTAAGTTA
     2761 GCTCACTCAT TAGGCACCGG GATCTCGACC GATGCCCTTG AGAGCCTTCA ACCCAGTCAG
     2821 CTCCTTCCGG TGGGCGCGGG GCATGACTAT CGTCGCCGCA CTTATGACTG TCTTCTTTAT
     2881 CATGCAACTC GTAGGACAGG TGCCGGCAGC GCTCTGGGTC ATTTTCGGCG AGGACCGCTT
     2941 TCGCTGGAGC GCGACGATGA TCGGCCTGTC GCTTGCGGTA TTCGGAATCT TGCACGCCCT
     3001 CGCTCAAGCC TTCGTCACTG GTCCCGCCAC CAAACGTTTC GGCGAGAAGC AGGCCATTAT
     3061 CGCCGGCATG GCGGCCCCAC GGGTGCGCAT GATCGTGCTC CTGTCGTTGA GGACCCGGCT
     3121 AGGCTGGCGG GGTTGCCTTA CTGGTTAGCA GAATGAATCA CCGATACGCG AGCGAACGTG
     3181 AAGCGACTGC TGCTGCAAAA CGTCTGCGAC CTGAGCAACA ACATGAATGG TCTTCGGTTT
     3241 CCGTGTTTCG TAAAGTCTGG AAACGCGGAA GTCAGCGCCC TGCACCATTA TGTTCCGGAT
     3301 CTGCATCGCA GGATGCTGCT GGCTACCCTG TGGAACACCT ACATCTGTAT TAACGAAGCG
     3361 CTGGCATTGA CCCTGAGTGA TTTTTCTCTG GTCCCGCCGC ATCCATACCG CCAGTTGTTT
     3421 ACCCTCACAA CGTTCCAGTA ACCGGGCATG TTCATCATCA GTAACCCGTA TCGTGAGCAT
     3481 CCTCTCTCGT TTCATCGGTA TCATTACCCC CATGAACAGA AATCCCCCTT ACACGGAGGC
     3541 ATCAGTGACC AAACAGGAAA AAACCGCCCT TAACATGGCC CGCTTTATCA GAAGCCAGAC
     3601 ATTAACGCTT CTGGAGAAAC TCAACGAGCT GGACGCGGAT GAACAGGCAG ACATCTGTGA
     3661 ATCGCTTCAC GACCACGCTG ATGAGCTTTA CCGCAGCTGC CTCGCGCGTT TCGGTGATGA
     3721 CGGTGAAAAC CTCTGACACA TGCAGCTCCC GGAGACGGTC ACAGCTTGTC TGTAAGCGGA
     3781 TGCCGGGAGC AGACAAGCCC GTCAGGGCGC GTCAGCGGGT GTTGGCGGGT GTCGGGGCGC
     3841 AGCCATGACC CAGTCACGTA GCGATAGCGG AGTGTATACT GGCTTAACTA TGCGGCATCA
     3901 GAGCAGATTG TACTGAGAGT GCACCATATA TGCGGTGTGA AATACCGCAC AGATGCGTAA
     3961 GGAGAAAATA CCGCATCAGG CGCTCTTCCG CTTCCTCGCT CACTGACTCG CTGCGCTCGG
     4021 TCGTTCGGCT GCGGCGAGCG GTATCAGCTC ACTCAAAGGC GGTAATACGG TTATCCACAG
     4081 AATCAGGGGA TAACGCAGGA AAGAACATGT GAGCAAAAGG CCAGCAAAAG GCCAGGAACC
     4141 GTAAAAAGGC CGCGTTGCTG GCGTTTTTCC ATAGGCTCCG CCCCCCTGAC GAGCATCACA
     4201 AAAATCGACG CTCAAGTCAG AGGTGGCGAA ACCCGACAGG ACTATAAAGA TACCAGGCGT
     4261 TTCCCCCTGG AAGCTCCCTC GTGCGCTCTC CTGTTCCGAC CCTGCCGCTT ACCGGATACC
     4321 TGTCCGCCTT TCTCCCTTCG GGAAGCGTGG CGCTTTCTCA TAGCTCACGC TGTAGGTATC
     4381 TCAGTTCGGT GTAGGTCGTT CGCTCCAAGC TGGGCTGTGT GCACGAACCC CCCGTTCAGC
     4441 CCGACCGCTG CGCCTTATCC GGTAACTATC GTCTTGAGTC CAACCCGGTA AGACACGACT
     4501 TATCGCCACT GGCAGCAGCC ACTGGTAACA GGATTAGCAG AGCGAGGTAT GTAGGCGGTG
     4561 CTACAGAGTT CTTGAAGTGG TGGCCTAACT ACGGCTACAC TAGAAGGACA GTATTTGGTA
     4621 TCTGCGCTCT GCTGAAGCCA GTTACCTTCG GAAAAAGAGT TGGTAGCTCT TGATCCGGCA
     4681 AACAAACCAC CGCTGGTAGC GGTGGTTTTT TTGTTTGCAA GCAGCAGATT ACGCGCAGAA
     4741 AAAAAGGATC TCAAGAAGAT CCTTTGATCT TTTCTACGGG GTCTGACGCT CAGTGGAACG
     4801 AAAACTCACG TTAAGGGATT TTGGTCATGA ACAATAAAAC TGTCTGCTTA CATAAACAGT
     4861 AATACAAGGG GTGTTATGAG CCATATTCAA CGGGAAACGT CTTGCTCTAG GCCGCGATTA
     4921 AATTCCAACA TGGATGCTGA TTTATATGGG TATAAATGGG CTCGCGATAA TGTCGGGCAA
     4981 TCAGGTGCGA CAATCTATCG ATTGTATGGG AAGCCCGATG CGCCAGAGTT GTTTCTGAAA
     5041 CATGGCAAAG GTAGCGTTGC CAATGATGTT ACAGATGAGA TGGTCAGACT AAACTGGCTG
     5101 ACGGAATTTA TGCCTCTTCC GACCATCAAG CATTTTATCC GTACTCCTGA TGATGCATGG
     5161 TTACTCACCA CTGCGATCCC CGGGAAAACA GCATTCCAGG TATTAGAAGA ATATCCTGAT
     5221 TCAGGTGAAA ATATTGTTGA TGCGCTGGCA GTGTTCCTGC GCCGGTTGCA TTCGATTCCT
     5281 GTTTGTAATT GTCCTTTTAA CAGCGATCGC GTATTTCGTC TCGCTCAGGC GCAATCACGA
     5341 ATGAATAACG GTTTGGTTGA TGCGAGTGAT TTTGATGACG AGCGTAATGG CTGGCCTGTT
     5401 GAACAAGTCT GGAAAGAAAT GCATAAACTT TTGCCATTCT CACCGGATTC AGTCGTCACT
     5461 CATGGTGATT TCTCACTTGA TAACCTTATT TTTGACGAGG GGAAATTAAT AGGTTGTATT
     5521 GATGTTGGAC GAGTCGGAAT CGCAGACCGA TACCAGGATC TTGCCATCCT ATGGAACTGC
     5581 CTCGGTGAGT TTTCTCCTTC ATTACAGAAA CGGCTTTTTC AAAAATATGG TATTGATAAT
     5641 CCTGATATGA ATAAATTGCA GTTTCATTTG ATGCTCGATG AGTTTTTCTA AGAATTAATT
     5701 CATGAGCGGA TACATATTTG AATGTATTTA GAAAAATAAA CAAATAGGGG TTCCGCGCAC
     5761 ATTTCCCCGA AAAGTGCCAC CTAAATTGTA AGCGTTAATA TTTTGTTAAA ATTCGCGTTA
     5821 AATTTTTGTT AAATCAGCTC ATTTTTTAAC CAATAGGCCG AAATCGGCAA AATCCCTTAT
     5881 AAATCAAAAG AATAGACCGA GATAGGGTTG AGTGTTGTTC CAGTTTGGAA CAAGAGTCCA
     5941 CTATTAAAGA ACGTGGACTC CAACGTCAAA GGGCGAAAAA CCGTCTATCA GGGCGATGGC
     6001 CCACTACGTG AACCATCACC CTAATCAAGT TTTTTGGGGT CGAGGTGCCG TAAAGCACTA
     6061 AATCGGAACC CTAAAGGGAG CCCCCGATTT AGAGCTTGAC GGGGAAAGCC GGCGAACGTG
     6121 GCGAGAAAGG AAGGGAAGAA AGCGAAAGGA GCGGGCGCTA GGGCGCTGGC AAGTGTAGCG
     6181 GTCACGCTGC GCGTAACCAC CACACCCGCC GCGCTTAATG CGCCGCTACA GGGCGCGTCC
     6241 CATTCGCCA
//
